# Supplementary material for: Translation and validation of the Dutch version of the health professional education in patient safety survey amongst nursing students in Belgium: A psychometric analysis
Source: PLoS One. 2021 Mar 3;16(3):e0247869. doi: 10.1371/journal.pone.0247869 (PMC7928461; doi:10.1371/journal.pone.0247869)
Supplement: S2 File — (CSV) [file pone.0247869.s002.csv]

StartDate	gender	age	university	education	educationYear	clinicalSafety.1_1	clinicalSafety.1_2	clinicalSafety.1_3	clinicalSafety.1_4	clinicalSafety.2_1	clinicalSafety.2_2	clinicalSafety.2_3	clinicalSafety.2_4	teamwork.1_1	teamwork.1_2	teamwork.1_3	teamwork.2_1	teamwork.2_2	teamwork.2_3	communication.1_1	communication.1_2	communication.1_3	communication.2_1	communication.2_2	communication.2_3	managingPS.1_1	managingPS.1_2	managingPS.1_3	managingPS.2_1	managingPS.2_2	managingPS.2_3	factors.1_1	factors.1_2	factors.2_1	factors.2_2	responding.1_1	responding.1_2	responding.2_1	responding.2_2	safetyculture.1_1	safetyculture.1_2	safetyculture.1_3	safetyculture.2_1	safetyculture.2_2	safetyculture.2_3	patientsafety_1	patientsafety_2	patientsafety_3	patientsafety_4
2017-2018	female	31	Hast HBO5	level 5 nursing	1e jaar HBO5	5	5	5	5	5	5	5	5	4	4	4	4	4	4	4	5	5	5	5	5	5	5	5	5	5	5	5	5	5	5	4	4	4	4	5	5	5	3	4	4	5	5	5	5
2017-2018	female	24	Hast HBO5	level 5 nursing	1e jaar HBO5	5	5	4	4	4	4	4	4	5	4	5	4	4	4	5	4	5	4	4	4	4	4	4	4	4	4	4	4	4	4	5	4	4	4	5	4	4	4	4	4	4	4	3	4
2017-2018	male	23	Hast HBO5	level 5 nursing	1e jaar HBO5	5	5	5	5	5	5	5	5	3	3	3	3	3	3	5	5	5	4	4	4	5	5	5	4	4	4	5	5	5	5	5	5	4	4	5	5	5	4	3	3	5	5	5	5
2017-2018	female	21	Hast HBO5	level 5 nursing	1e jaar HBO5	5	5	4	5	4	4	3	3	2	5	2	1	2	2	4	4	4	2	2	2	4	3	2	4	3	2	3	2	3	2	2	2	2	2	5	5	5	5	5	5	4	3	3	2
2017-2018	female	21	Hast HBO5	level 5 nursing	1e jaar HBO5	5	5	5	5	5	5	5	5	4	4	4	4	4	4	4	4	4	4	4	4	4	4	4	4	4	4	5	5	4	4	4	4	4	4	4	4	4	4	4	4	5	5	5	5
2017-2018	female	21	Hast HBO5	level 5 nursing	1e jaar HBO5	5	5	5	5	5	5	5	5	5	5	5	5	5	5	5	5	5	5	5	5	5	5	5	5	5	5	5	5	4	4	5	5	5	5	5	5	5	5	5	5	5	5	5	5
2017-2018	female	20	Hast HBO5	level 5 nursing	1e jaar HBO5	5	4	3	3	5	4	3	3	4	3	4	4	3	4	5	3	3	5	4	3	5	4	4	5	4	4	4	4	4	4	4	4	4	4	4	4	4	4	4	4	4	5	4	4
2017-2018	female	19	Hast HBO5	level 5 nursing	1e jaar HBO5	5	4	3	2	4	5	3	3	3	3	4	3	3	2	5	4	5	2	3	4	4	4	4	4	3	3	4	5	3	2	4	4	3	3	4	4	4	2	3	4	4	4	3	3
2017-2018	female	19	Hast HBO5	level 5 nursing	1e jaar HBO5	5	5	5	5	5	5	5	5	5	5	5	5	5	5	5	5	5	5	5	5	5	5	5	5	5	5	5	5	5	5	5	5	5	5	5	5	5	5	5	5	5	5	5	5
2017-2018	female	18	Hast HBO5	level 5 nursing	1e jaar HBO5	5	4	4	4	5	4	4	4	4	4	4	4	4	4	4	4	4	4	4	4	4	4	4	4	4	4	4	4	4	4	4	4	4	4	4	4	4	4	4	4	3	3	4	4
2017-2018	female	22	Hast HBO5	level 5 nursing	2e bachelor	5	5	5	5	5	5	5	5	5	4	4	5	5	4	4	4	4	5	5	5	5	5	5	5	5	5	5	5	5	5	4	4	4	4	4	4	4	4	4	4	4	4	5	4
2017-2018	male	44	Hast HBO5	level 5 nursing	2e jaar HBO5	5	3	4	3	5	3	4	3	3	3	3	3	3	3	5	3	3	4	3	3	3	3	3	3	3	3	3	4	4	4	4	4	5	3	4	3	3	2	2	3
2017-2018	male	43	Hast HBO5	level 5 nursing	2e jaar HBO5	5	5	5	5	5	5	5	5	5	5	5	5	5	5	5	5	5	4	5	5	5	5	5	5	5	5	3	3	4	4	5	5	4	5	5	5	5	5	5	5	4	5	4	4
2017-2018	female	43	Hast HBO5	level 5 nursing	2e jaar HBO5	5	5	5	5	5	5	5	5	5	5	5	5	5	5	5	5	5	5	5	5	5	5	5	5	5	5	5	5	5	5	5	5	5	5	5	5	5	5	5	5	5	5	5	5
2017-2018	female	42	Hast HBO5	level 5 nursing	2e jaar HBO5	5	5	5	5	5	5	5	5	2	2	2	2	2	2	4	5	5	5	5	5	4	4	4	4	4	4	5	5	5	5	4	4	4	4	5	5	5	5	5	5	2	4	4	5
2017-2018	female	38	Hast HBO5	level 5 nursing	2e jaar HBO5	5	5	5	5	5	5	5	5	5	5	5	5	5	5	5	5	5	5	5	5	5	5	5	5	5	5	5	5	5	5	5	5	5	5	5	5	5	5	5	5	4	4	4	4
2017-2018	female	37	Hast HBO5	level 5 nursing	2e jaar HBO5	5	5	5	5	5	5	5	5	5	5	5	5	5	5	5	5	5	5	5	5	5	5	5	5	5	5	5	5	5	5	5	5	5	5	5	5	5	5	5	5	5	5	5	5
2017-2018	female	36	Hast HBO5	level 5 nursing	2e jaar HBO5	5	5	5	5	5	5	4	5	5	4	4	3	3	4	5	5	5	4	4	4	5	5	4	4	4	4	5	5	4	4	4	5	4	4	5	5	5	4	4	4	5	4	4	5
2017-2018	female	36	Hast HBO5	level 5 nursing	2e jaar HBO5	5	5	5	5	5	5	5	5	3	4	3	3	3	3	2	2	5	5	5	5	5	5	5	5	5	5	3	4	3	3	2	2	5	5	3	3	3	4	4	4	4	4	5	5
2017-2018	female	36	Hast HBO5	level 5 nursing	2e jaar HBO5	5	5	5	5	5	5	5	5	3	3	4	4	4	4	4	4	4	4	4	4	3	5	2	3	5	5	4	5	4	5	1	2	1	2	4	4	4	4	4	5	3	2	4	4
2017-2018	female	36	Hast HBO5	level 5 nursing	2e jaar HBO5	5	5	5	5	5	5	5	5	5	5	5	2	4	5	5	5	5	5	5	5	5	5	5	5	5	5	5	5	5	4	5	5	4	5	5	5	5	5	5	5	5	2	4	2
2017-2018	female	35	Hast HBO5	level 5 nursing	2e jaar HBO5	5	5	5	5	5	5	5	5	5	5	5	5	4	4	5	5	5	5	5	5	5	5	5	5	5	5	5	5	5	5	5	5	4	4	4	5	5	4	5	5	5	5	5	5
2017-2018	female	35	Hast HBO5	level 5 nursing	2e jaar HBO5	5	5	5	5	5	5	5	5	5	5	5	5	5	5	5	5	5	5	5	5	5	5	5	5	5	5	5	5	5	5	5	5	5	5	5	5	5	5	5	5	5	5	5	5
2017-2018	male	33	Hast HBO5	level 5 nursing	2e jaar HBO5	5	5	4	4	5	4	5	5	4	5	5	4	5	5	4	4	4	4	4	4	5	5	4	5	5	4	5	5	5	5	5	5	5	5	4	5	5	4	5	5	5	5	4	3
2017-2018	male	28	Hast HBO5	level 5 nursing	2e jaar HBO5	5	5	5	4	5	4	4	5	5	4	4	4	3	2	5	3	4	5	4	4	4	5	3	4	4	3	3	5	3	2	3	5	3	2	5	5	3	2	4	2	4	4	5	1
2017-2018	female	28	Hast HBO5	level 5 nursing	2e jaar HBO5	5	5	5	5	5	4	4	4	5	5	5	4	4	3	5	5	5	4	4	4	5	5	5	2	3	4	3	3	3	3	5	5	3	4	5	5	5	3	3	3	4	2	2	2
2017-2018	male	24	Hast HBO5	level 5 nursing	2e jaar HBO5	5	5	5	5	4	4	4	4	4	4	4	4	4	4	5	5	5	4	4	4	5	5	5	4	4	5	5	5	5	4	5	4	4	4	4	4	4	4	4	4	5	4	5	5
2017-2018	female	22	Hast HBO5	level 5 nursing	2e jaar HBO5	5	4	5	4	5	4	5	4	4	5	5	3	3	3	5	5	5	5	5	5	5	5	5	5	5	5	4	4	3	3	5	4	3	3	5	5	5	2	2	2	5	1	1	4
2017-2018	male	21	Hast HBO5	level 5 nursing	2e jaar HBO5	5	4	4	4	5	5	5	5	5	5	5	5	5	5	5	5	5	5	5	5	5	5	5	5	5	5	5	5	5	5	3	3	3	3	3	3	3	3	3	3	3	3	3	3
2017-2018	female	21	Hast HBO5	level 5 nursing	2e jaar HBO5	5	5	5	5	5	5	5	5	4	5	4	4	4	5	5	5	5	5	4	4	5	5	4	5	5	5	5	5	5	4	4	4	4	4	5	5	4	5	5	4	5	5	4	5
2017-2018	female	21	Hast HBO5	level 5 nursing	2e jaar HBO5	5	4	3	4	5	5	3	5	4	4	5	2	2	4	4	4	4	4	4	5	4	4	5	4	4	4	5	3	4	4	5	5	5	4	3	5	5	3	4	4	5	4	4	5
2017-2018	female	21	Hast HBO5	level 5 nursing	2e jaar HBO5	5	4	4	4	5	4	3	4	5	4	4	3	4	4	4	4	5	3	3	3	4	4	4	3	3	3	4	4	3	3	5	5	4	4	4	4	4	4	4	3	4	3	4	4
2017-2018	female	20	Hast HBO5	level 5 nursing	2e jaar HBO5	4	4	4	4	4	4	4	4	4	4	4	4	4	4	4	4	4	4	4	4	4	4	4	4	4	4	4	4	4	4	4	4	4	4	4	4	4	4	4	4	5	5	5	5
2017-2018	female	20	Hast HBO5	level 5 nursing	2e jaar HBO5	5	4	4	4	4	4	4	4	4	4	4	4	4	4	4	4	4	4	4	4	3	3	3	4	4	4	4	4	4	4	3	4	4	4	4	4	4	4	4	4	5	4	4	4
2017-2018	female	49	Hast HBO5	level 5 nursing	3e jaar HBO5	5	4	4	4	5	4	4	4	5	4	4	4	4	3	4	4	4	4	4	4	5	5	3	5	5	3	5	5	5	5	4	5	4	5	5	5	4	5	5	4	4	2	2	5
2017-2018	female	48	Hast HBO5	level 5 nursing	3e jaar HBO5	5	4	5	4	5	5	4	4	4	3	4	4	5	5	3	4	4	5	5	5	4	4	4	5	4	4	5	5	5	5	4	5	5	5	5	5	5	5	5	5	4	4	2	5
2017-2018	female	48	Hast HBO5	level 5 nursing	3e jaar HBO5	5	5	5	5	5	5	5	5	4	4	3	4	4	3	4	4	3	4	4	3	4	4	4	4	4	4	4	4	4	4	4	4	4	4	5	5	4	5	5	4	4	4	4	4
2017-2018	female	45	Hast HBO5	level 5 nursing	3e jaar HBO5	5	5	3	3	5	5	3	3	3	3	4	3	3	4	3	3	3	3	3	3	5	5	5	5	5	5	3	3	3	3	4	4	4	4	3	3	3	2	2	2	5	4	4	3
2017-2018	female	44	Hast HBO5	level 5 nursing	3e jaar HBO5	4	4	4	4	4	4	4	4	4	4	4	3	3	3	4	4	3	4	4	3	4	3	3	4	3	3	4	4	4	4	4	4	4	4	4	4	4	3	3	4	4	3	4	3
2017-2018	female	43	Hast HBO5	level 5 nursing	3e jaar HBO5	5	5	4	4	4	4	4	4	4	4	3	4	4	4	4	4	4	4	4	4	4	4	4	4	4	4	5	4	4	4	4	4	4	4	4	4	4	4	4	4	5	4	4	3
2017-2018	female	41	Hast HBO5	level 5 nursing	3e jaar HBO5	5	5	5	4	5	5	5	5	5	3	5	5	5	5	5	5	5	5	5	5	5	5	5	5	5	5	5	5	5	5	5	5	5	5	5	5	5	5	5	5	5	5	5	5
2017-2018	female	41	Hast HBO5	level 5 nursing	3e jaar HBO5	5	5	5	4	5	5	5	5	4	5	4	4	4	4	4	5	5	4	4	4	4	5	4	4	4	4	4	4	4	4	4	4	4	4	4	4	4	4	4	4	4	4	3	4
2017-2018	female	40	Hast HBO5	level 5 nursing	3e jaar HBO5	5	5	5	5	4	4	4	4	4	4	4	4	4	4	5	5	5	4	4	4	5	5	5	4	4	4	5	5	3	3	5	5	4	3	5	5	5	3	4	3	4	4	3	4
2017-2018	female	38	Hast HBO5	level 5 nursing	3e jaar HBO5	5	5	4	3	5	5	4	3	4	3	3	4	3	3	4	2	4	3	4	4	3	3	4	4	3	4	3	4	4	3	4	4	4	4	5	4	3	4	4	4	4	3	4	3
2017-2018	female	38	Hast HBO5	level 5 nursing	3e jaar HBO5	5	5	5	5	3	3	4	4	4	4	5	4	4	4	5	5	5	4	4	3	5	5	5	4	4	4	5	4	4	3	5	4	4	4	4	5	5	4	3	4	3	3	5	4
2017-2018	female	37	Hast HBO5	level 5 nursing	3e jaar HBO5	5	5	5	5	5	5	5	5	5	4	5	2	2	5	5	5	5	5	5	5	5	5	5	5	5	5	5	3	5	5	5	5	5	5	5	5	5	5	5	5	5	5	5	5
2017-2018	female	36	Hast HBO5	level 5 nursing	3e jaar HBO5	4	4	4	4	5	4	5	5	3	3	3	3	3	3	3	3	3	3	3	3	5	5	4	4	4	4	3	3	2	2	3	3	3	3	3	3	3	2	2	2	4	3	3	2
2017-2018	male	35	Hast HBO5	level 5 nursing	3e jaar HBO5	5	5	5	5	5	5	5	5	5	5	5	4	4	4	5	5	5	4	4	4	5	5	5	4	4	4	5	5	4	4	5	5	4	4	5	5	5	4	4	4	4	4	4	4
2017-2018	female	35	Hast HBO5	level 5 nursing	3e jaar HBO5	4	4	4	4	3	3	3	3	2	2	2	3	3	3	3	3	3	3	3	3	3	3	3	3	3	3	3	3	3	3	4	4	3	3	3	3	3	2	2	2	3	4	3	3
2017-2018	female	34	Hast HBO5	level 5 nursing	3e jaar HBO5	4	4	4	4	5	5	5	5	4	4	3	3	3	3	4	4	4	3	3	3	4	4	4	3	3	3	4	4	4	4	3	3	3	3	4	4	4	3	3	3	5	4	3	4
2017-2018	female	34	Hast HBO5	level 5 nursing	3e jaar HBO5	4	4	4	4	4	3	3	3	4	3	2	2	2	2	4	3	4	3	2	3	4	4	4	4	3	4	2	4	4	4	2	4	4	4	3	3	3	2	2	3	4	4	2	4
2017-2018	female	34	Hast HBO5	level 5 nursing	3e jaar HBO5	5	5	5	5	5	5	5	5	5	5	5	5	5	5	5	5	5	5	5	5	5	5	5	5	5	5	5	5	5	5	5	5	5	5	5	5	5	5	5	5	5	5	5	5
2017-2018	female	33	Hast HBO5	level 5 nursing	3e jaar HBO5	5	5	4	5	5	5	4	5	4	4	4	4	4	4	5	5	5	5	5	5	5	5	5	5	5	5	5	5	5	5	5	5	5	5	5	5	4	5	5	4	4	4	5	5
2017-2018	female	32	Hast HBO5	level 5 nursing	3e jaar HBO5	4	4	4	4	3	3	3	3	4	4	4	3	3	3	4	4	4	3	3	3	4	4	4	3	3	3	4	4	3	3	4	4	3	3	4	4	4	3	3	3	4	4	4	4
2017-2018	female	29	Hast HBO5	level 5 nursing	3e jaar HBO5	5	4	5	4	5	4	4	4	5	4	5	4	4	4	5	2	4	4	2	2	2	2	2	2	2	2	2	2	2	2	4	4	4	4	4	4	2	4	4	2	4	2	2	1
2017-2018	female	29	Hast HBO5	level 5 nursing	3e jaar HBO5	5	4	4	4	5	4	4	4	4	4	4	4	4	4	4	4	4	3	4	4	4	4	4	4	4	4	4	4	4	4	4	4	4	4	4	4	4	4	4	4	4	4	2	4
2017-2018	female	26	Hast HBO5	level 5 nursing	3e jaar HBO5	5	5	5	5	4	5	5	4	4	4	4	4	4	4	5	5	4	4	5	4	5	5	5	5	5	5	4	4	4	5	5	4	5	4	4	5	4	4	5	4	4	4	3	4
2017-2018	female	26	Hast HBO5	level 5 nursing	3e jaar HBO5	5	4	4	4	4	4	4	3	3	3	2	3	3	2	3	4	3	4	4	3	4	4	3	4	4	4	3	4	3	4	4	3	4	4	3	3	2	4	3	2	4	4	2	3
2017-2018	female	25	Hast HBO5	level 5 nursing	3e jaar HBO5	5	4	4	4	5	4	5	5	4	4	4	3	4	4	4	4	4	4	4	3	4	3	3	3	3	3	4	4	4	4	4	4	5	5	4	4	4	4	5	5	4	4	3	3
2017-2018	female	24	Hast HBO5	level 5 nursing	3e jaar HBO5	5	5	5	4	4	4	4	4	4	3	3	3	3	3	4	4	4	4	4	4	4	4	3	4	4	3	4	4	3	3	4	4	4	4	4	4	4	2	3	3	4	3	2	3
2017-2018	female	24	Hast HBO5	level 5 nursing	3e jaar HBO5	5	5	4	5	5	5	5	5	4	3	3	3	4	3	4	3	4	4	4	4	4	4	3	4	4	3	5	5	5	5	4	4	4	4	5	5	5	4	4	4	4	3	3	3
2017-2018	female	23	Hast HBO5	level 5 nursing	3e jaar HBO5	5	4	3	4	5	4	5	4	4	4	4	4	4	4	4	4	5	4	5	5	4	4	3	4	5	4	4	5	4	5	5	5	5	5	4	5	4	4	5	4	5	4	4	4
2017-2018	female	23	Hast HBO5	level 5 nursing	3e jaar HBO5	5	4	4	4	4	4	3	3	4	4	4	3	2	2	5	4	4	4	4	4	3	4	3	4	5	4	3	4	3	3	3	2	3	4	4	4	4	3	3	3
2017-2018	male	22	Hast HBO5	level 5 nursing	3e jaar HBO5	4	4	4	4	5	4	5	4	2	3	3	3	4	3	4	3	4	4	4	5	3	3	4	4	4	4	4	5	5	5	5	5	5	5	4	4	5	4	4	5	4	5	3	5
2017-2018	female	22	Hast HBO5	level 5 nursing	3e jaar HBO5	5	3	3	3	5	4	4	4	3	3	2	3	3	3	4	2	4	4	3	4	3	4	4	3	5	4	3	4	3	4	2	3	3	3	4	4	2	4	4	2	4	3	3	4
2017-2018	female	22	Hast HBO5	level 5 nursing	3e jaar HBO5	4	4	4	4	4	4	4	4	4	4	4	4	4	4	4	4	4	4	4	4	4	4	4	4	4	4	4	4	4	4	4	4	4	4	4	4	4	4	4	4	4	4	4	4
2017-2018	female	22	Hast HBO5	level 5 nursing	3e jaar HBO5	5	5	5	5	5	5	5	5	4	4	4	4	4	4	4	4	4	4	4	4	4	4	4	4	4	4	4	4	4	4	4	4	4	4	4	4	4	4	4	4	4	4	4	4
2017-2018	female	22	Hast HBO5	level 5 nursing	3e jaar HBO5	4	5	5	5	5	5	5	5	4	4	4	4	4	4	5	4	5	5	5	5	4	4	4	5	5	5	5	5	5	5	4	5	5	5	5	5	5	5	5	5	4	3	3	4
2017-2018	female	20	Hast HBO5	level 5 nursing	3e jaar HBO5	4	4	4	4	4	4	4	4	4	4	4	4	4	4	4	4	4	4	4	4	4	4	4	4	4	4	4	4	4	4	4	4	4	4	4	4	4	4	4	4	4	4	4	4
2017-2018	female	24	Maastricht University	master medicine	1e master	2	2	2	2	4	3	3	3	3	3	3	3	3	3	3	4	4	3	3	3	3	3	3	2	2	2	3	3	3	3	3	3	3	3	3	3	2	3	3	2	3	3	2	2
2017-2018	female	23	Maastricht University	master medicine	1e master	4	4	2	2	5	5	3	4	4	4	4	3	4	4	3	4	4	5	5	5	2	1	2	3	2	2	4	3	4	3	4	3	4	4	4	4	3	5	5	3	3	4	5	3
2017-2018	female	22	Maastricht University	master medicine	1e master	2	2	4	4	5	4	3	3	1	1	3	2	2	2	4	4	4	3	2	2	1	2	4	4	4	4	4	4	4	4	3	4	4	4	4	4	4	2	2	2	4	4	2	1
2017-2018	female	21	Maastricht University	master medicine	1e master	5	4	5	4	5	4	4	4	5	4	4	5	5	4	5	5	5	4	4	5	4	4	5	4	4	5	5	5	5	5	5	5	5	5	5	5	5	5	5	4	3	4	5	5
2017-2018	female	24	Maastricht University	master medicine	2e master	5	4	4	4	5	3	3	3	4	4	4	3	3	3	4	4	4	4	4	4	4	4	4	3	3	3	5	5	4	4	4	4	4	4	4	4	4	4	4	4	4	4	4	4
2017-2018	female	22	Maastricht University	master medicine	2e master	3	3	3	4	4	4	4	4	4	4	3	4	4	4	4	3	4	4	5	4	3	3	3	4	4	4	3	3	3	3	3	4	4	4	3	3	3	4	3	4	4	4	4	4
2017-2018	female	22	Maastricht University	master medicine	2e master	4	3	2	3	5	4	4	4	4	4	3	4	4	4	4	3	2	4	4	3	3	3	2	3	4	3	4	2	4	4	3	3	4	3	4	3	3	4	4	4	4	4	4	3
2017-2018	female	27	Maastricht University	master medicine	3e master	2	3	3	3	4	4	4	4	3	3	2	4	4	3	3	3	3	4	4	4	4	4	4	4	4	4	3	3	4	4	4	3	4	4	3	4	3	4	4	4	3	4	5	4
2017-2018	female	24	Maastricht University	master medicine	3e master	4	4	4	4	4	4	4	4	4	3	3	4	5	4	3	3	3	4	4	4	4	3	3	4	4	4	4	4	4	4	4	4	4	4	4	4	4	5	4	4	3	4	5	4
2017-2018	male	20	Maastricht University	bachelor medicine	1e bachelor	5	4	4	3	5	4	4	3	4	4	4	3	3	3	4	4	4	3	3	3	4	4	4	3	3	3	4	4	3	3	4	4	3	3	4	4	4	3	3	3	4	4	4	5
2017-2018	female	20	Maastricht University	bachelor medicine	1e bachelor	5	3	3	4	5	3	3	4	3	4	4	3	3	4	4	3	4	4	3	4	2	3	3	2	3	3	2	2	2	2	4	3	4	3	3	3	3	3	3	3
2017-2018	female	19	Maastricht University	bachelor medicine	1e bachelor	3	4	3	3	5	4	3	4	3	3	3	3	3	3	3	3	3	4	3	4	3	3	3	3	3	3	3	3	3	3	3	3	3	3	3	3	3	3	3	3	4	3	3	3
2017-2018	female	19	Maastricht University	bachelor medicine	1e bachelor	5	4	4	4	3	3	3	3	1	2	2	3	3	3	4	2	3	3	3	3	2	1	1	3	3	3	1	1	3	3	1	1	3	3	3	1	1	3	3	3	4	3	1	1
2017-2018	female	19	Maastricht University	bachelor medicine	1e bachelor	5	4	4	4	4	3	3	3	3	2	1	3	3	3	5	4	5	3	3	3	3	4	3	3	3	3	4	4	4	4	3	2	3	3	4	4	3	3	3	3
2017-2018	male	18	Maastricht University	bachelor medicine	1e bachelor	4	4	4	4	3	3	3	3	3	3	4	3	3	3	5	3	4	3	3	3	4	4	4	3	3	3	4	5	3	3	3	3	3	3	3	4	4	3	3	3	4	3	3	3
2017-2018	female	18	Maastricht University	bachelor medicine	1e bachelor	5	3	4	4	3	3	3	3	4	2	5	3	3	3	5	3	5	3	3	3	3	4	3	3	3	3	3	3	3	3	3	3	3	3	4	3	3	3	3	3	5	4	3	3
2017-2018	female	22	Maastricht University	bachelor medicine	2e bachelor	5	4	4	4	3	3	3	3	4	4	5	3	3	3	4	4	4	3	3	3	3	3	3	3	3	3	2	2	3	3	2	2	3	3	5	3	3	3	3	3	4	3	2	2
2017-2018	male	21	Maastricht University	bachelor medicine	2e bachelor	4	3	5	5	4	2	3	3	5	5	4	4	4	4	4	3	4	3	3	3	4	4	3	5	4	2	5	4	3	3	3	3	2	4	3	3	4	2	4	2	4	4	2	3
2017-2018	female	21	Maastricht University	bachelor medicine	2e bachelor	1	1	1	1	1	1	1	2	2	1	2	2	2	2	3	2	1	3	2	2	1	1	1	1	1	1	1	1	1	2	2	2	2	2	3	2	3	3	2	3	1	1	2	2
2017-2018	female	20	Maastricht University	bachelor medicine	2e bachelor	4	2	2	5	3	2	2	4	4	5	3	2	3	3	5	3	2	4	2	2	1	2	2	1	2	2	2	3	1	3	3	1	3	1	4	4	1	4	4	1	4	3	1	1
2017-2018	male	19	Maastricht University	bachelor medicine	2e bachelor	4	4	2	4	4	3	2	4	4	2	4	2	2	2	4	2	3	2	2	2	2	2	4	4	2	4	4	4	3	4	4	3	3	2	4	4	3	4	4	3	4	2	3	3
2017-2018	female	25	Maastricht University	bachelor medicine	3e bachelor	2	2	4	4	2	2	2	3	4	3	4	4	3	2	4	4	4	3	3	4	4	4	3	2	2	2	4	4	4	2	4	4	2	2	4	4	2	2	2	2	4	3	4	2
2017-2018	female	22	Maastricht University	bachelor medicine	3e bachelor	4	4	4	4	4	2	2	4	2	2	2	2	4	2	4	4	4	4	4	4	4	2	4	4	2	4	4	4	5	5	4	2	4	2	2	4	1	2	4	1	4	4	2	1
2017-2018	female	21	Maastricht University	bachelor medicine	3e bachelor	5	4	4	5	4	4	4	5	5	3	3	4	3	3	5	4	4	5	4	4	4	4	4	4	4	4	4	3	4	3	3	3	3	3	5	4	4	5	4	4	5	4	4	3
2017-2018	female	21	Maastricht University	bachelor medicine	3e bachelor	4	1	4	4	3	1	3	3	4	4	4	4	4	4	4	4	4	5	5	5	2	1	1	2	1	1	1	1	1	1	3	3	2	3	4	5	4	4	5	4	4	4	3	3
2017-2018	female	21	Maastricht University	bachelor medicine	3e bachelor	5	5	5	5	4	5	5	5	3	5	5	4	3	3	4	5	5	5	5	5	5	4	4	4	3	3	5	5	5	5	4	4	3	3	5	5	5	4	4	4	5	4	4	3
2017-2018	female	20	Maastricht University	bachelor medicine	3e bachelor	4	4	5	4	2	2	1	3	4	2	3	4	4	3	5	5	4	4	5	4	4	3	4	4	4	4	3	3	3	4	2	1	2	2	4	4	3	3	3	4	3	3	4	2
2018-2019	female	22	Maastricht University	master medicine	1e master	3	2	3	3	5	4	4	4	3	5	5	4	3	3	5	2	4	5	3	4	2	2	4	2	2	4	4	2	3	3	2	2	3	2
2018-2019	female	28	Maastricht University	master medicine	3e master	2	2	4	2	5	3	3	2	4	2	3	3	4	4	4	2	3	4	4	3	2	2	3	4	4	4	2	2	3	4	2	2	3	3	4	3	3	3	4	4	2	3	4	3
2018-2019	female	23	Maastricht University	master medicine	3e master	4	4	2	3	5	4	2	3	1	3	4	2	4	4	3	3	3	4	3	3	1	3	1	3	4	2	2	2	3	4	2	1	3	2	4	3	2	4	4	3	2	1	4	1
2016-2017	female	18	PXL Hasselt	bachelor nursing	1e bachelor	4	3	5	4	4	3	5	4	4	4	5	4	4	5	4	5	4	4	5	4	5	4	4	5	5	5	4	4	4	4	4	5	4	5	4	4	4	4	4	4	3	4	4	4
2016-2017	female	18	PXL Hasselt	bachelor nursing	1e bachelor	4	5	4	4	5	5	5	5	3	4	4	4	5	5	4	4	4	4	4	4	4	4	5	4	4	5	4	4	4	4	4	4	4	5	4	4	4	5	5	5	5	4	5	5
2016-2017	female	18	PXL Hasselt	bachelor nursing	1e bachelor	5	4	3	3	5	5	5	3	4	4	2	5	5	5	4	3	2	5	5	5	2	4	4	4	5	4	3	4	4	5	3	4	5	4	4	3	3	4	5	5	4	4	5	5
2016-2017	female	18	PXL Hasselt	bachelor nursing	1e bachelor	5	5	5	4	5	5	5	4	3	4	3	2	4	3	5	4	3	5	3	3	3	3	4	3	3	4	4	4	4	4	4	4	4	4	4	4	4	4	3	3	4	4	5	5
2016-2017	female	18	PXL Hasselt	bachelor nursing	1e bachelor	5	5	5	5	5	4	5	4	3	5	5	3	4	3	5	5	4	4	5	4	5	5	4	4	5	4	4	4	4	4	3	3	3	3	5	5	4	5	5	4	4	4	5	4
2016-2017	female	18	PXL Hasselt	bachelor nursing	1e bachelor	5	5	5	5	5	5	5	5	3	3	3	3	3	3	4	4	4	4	4	4	4	4	4	4	4	4	4	4	4	4	4	4	4	4	4	4	4	4	4	4	4	4	3	3
2016-2017	female	19	PXL Hasselt	bachelor nursing	1e bachelor	5	4	5	2	5	3	5	2	4	3	5	3	4	4	4	4	5	4	4	4	3	4	3	3	3	2	3	3	4	3	3	3	3	3	5	5	3	4	4	3	2	4	2	4
2016-2017	female	19	PXL Hasselt	bachelor nursing	1e bachelor	5	5	5	3	4	4	5	5	5	5	5	5	5	5	5	5	5	5	4	4	4	5	3	4	5	3	5	3	5	4	3	3	3	4	4	4	4	4	4	4	3	4	4	4
2016-2017	female	19	PXL Hasselt	bachelor nursing	1e bachelor	5	5	5	3	5	4	5	5	5	5	5	5	5	5	5	5	5	5	5	5	3	5	5	4	5	5	5	5	5	5	5	5	4	5	5	5	5	5	5	5	5	5	4	5
2016-2017	female	19	PXL Hasselt	bachelor nursing	1e bachelor	5	5	5	4	4	4	5	5	5	4	3	4	5	5	5	5	4	5	5	5	5	5	4	5	5	5	5	5	5	5	4	5	5	5	4	5	5	5	5	5	5	5	5	5
2016-2017	female	19	PXL Hasselt	bachelor nursing	1e bachelor	5	5	5	4	5	5	5	4	3	4	3	4	3	3	5	5	5	5	5	5	5	4	3	4	3	3	4	4	5	4	5	5	3	4	5	5	5	5	5	5	3	3	3	4
2016-2017	female	19	PXL Hasselt	bachelor nursing	1e bachelor	5	5	5	5	3	5	5	5	5	5	5	5	5	5	5	5	5	5	5	5	5	5	5	5	5	5	5	5	5	5	5	5	5	5	5	5	5	5	4	5	4	4	4	4
2016-2017	female	19	PXL Hasselt	bachelor nursing	1e bachelor	5	5	5	5	5	4	5	5	4	4	3	4	4	3	5	5	5	5	5	5	4	5	4	5	5	4	4	4	4	4	4	4	4	4	4	4	3	4	4	3	4	4	3	5
2016-2017	female	19	PXL Hasselt	bachelor nursing	1e bachelor	5	5	5	5	5	5	5	5	4	4	4	4	4	4	5	5	5	5	4	4	5	5	5	4	4	5	5	5	4	5	5	5	4	4	4	4	4	5	4	4	5	5	4	4
2016-2017	female	19	PXL Hasselt	bachelor nursing	1e bachelor	5	5	5	5	5	5	5	5	4	4	5	5	5	5	5	5	5	5	5	5	5	5	5	5	5	5	5	4	5	2	5	5	3	3	5	5	3	5	5	4	5	5	5	5
2016-2017	female	19	PXL Hasselt	bachelor nursing	1e bachelor	5	5	5	5	5	5	5	5	4	5	4	4	4	4	4	5	4	5	5	5	4	4	5	5	5	5	4	4	4	5	4	5	5	5	5	4	4	5	5	5	5	4	5	5
2016-2017	female	19	PXL Hasselt	bachelor nursing	1e bachelor	5	5	5	5	5	5	5	5	4	5	4	5	5	5	5	5	5	5	5	5	4	5	4	4	4	4	4	4	5	5	4	5	5	5	5	5	4	5	5	4	5	4	5	5
2016-2017	female	19	PXL Hasselt	bachelor nursing	1e bachelor	5	5	5	5	5	5	5	5	5	5	4	5	5	4	5	5	5	5	5	5	4	5	5	5	5	5	5	5	4	4	4	4	4	4	5	5	5	5	5	5	5	5	5	5
2016-2017	female	19	PXL Hasselt	bachelor nursing	2e bachelor	5	4	3	4	5	4	5	4	3	3	3	3	4	3	4	4	4	4	4	4	3	4	3	4	4	4	4	3	4	4	4	4	4	4	3	3	3	4	3	3	4	4	4	4
2016-2017	female	19	PXL Hasselt	bachelor nursing	2e bachelor	5	4	4	4	4	3	5	4	3	4	4	3	5	4	5	5	5	5	5	5	3	4	3	4	4	4	4	3	5	4	3	3	3	3	4	3	3	5	4	3	5	4	3	2
2016-2017	female	19	PXL Hasselt	bachelor nursing	2e bachelor	5	4	5	4	4	4	5	4	3	4	5	4	4	5	4	4	4	5	5	4	3	4	4	4	4	5	4	3	4	3	5	5	4	4	5	5	5	4	4	5	5	4	5	5
2016-2017	female	19	PXL Hasselt	bachelor nursing	2e bachelor	5	4	5	4	5	4	5	4	4	5	5	4	4	5	5	5	5	5	5	4	4	5	4	4	5	4	5	5	5	5	5	4	5	5	5	5	4	5	5	4	4	5	5	5
2016-2017	female	19	PXL Hasselt	bachelor nursing	2e bachelor	5	4	5	4	5	4	5	4	5	4	4	5	3	3	5	5	5	5	5	5	4	5	4	4	5	4	5	5	5	5	5	4	3	3	5	5	4	5	5	3	4	1	3	4
2016-2017	female	19	PXL Hasselt	bachelor nursing	2e bachelor	5	4	5	5	5	5	5	5	3	3	3	5	4	4	4	3	5	4	5	5	4	4	3	4	4	3	3	4	3	3	4	3	4	4	4	4	4	4	4	4	5	4	5	4
2016-2017	female	19	PXL Hasselt	bachelor nursing	2e bachelor	5	5	5	3	5	2	5	2	3	4	2	3	3	5	5	5	5	4	5	5	5	3	4	2	4	3	5	4	5	4	5	4	4	1	5	5	3	4	5	2	5	4	5	4
2016-2017	female	19	PXL Hasselt	bachelor nursing	2e bachelor	5	5	5	5	5	5	5	5	3	4	5	2	3	4	4	3	5	5	3	5	4	5	4	4	5	4	5	5	5	5	3	5	4	5	3	3	3	3	3	3	3	3	5	5
2016-2017	female	20	PXL Hasselt	bachelor nursing	1e bachelor	5	4	4	4	5	4	5	4	2	4	3	4	4	3	4	4	4	4	4	4	3	4	3	4	4	4	4	3	4	4	3	3	4	4	3	4	3	4	4	4	5	4	4	4
2016-2017	female	20	PXL Hasselt	bachelor nursing	1e bachelor	5	4	5	5	5	4	5	5	2	4	3	2	4	3	4	4	4	4	4	4	5	5	5	5	5	5	5	5	5	5	5	4	5	4	4	5	3	4	5	4	4	5	5	3
2016-2017	female	20	PXL Hasselt	bachelor nursing	1e bachelor	5	4	5	5	5	4	5	5	4	4	5	4	4	5	5	5	4	5	5	4	3	5	5	3	5	5	5	5	5	5	4	4	4	4	5	4	5	5	4	5	4	5	4	5
2016-2017	female	20	PXL Hasselt	bachelor nursing	1e bachelor	5	5	5	5	2	4	5	4	5	5	5	2	3	1	5	5	5	2	2	3	5	5	5	5	5	5	5	5	4	3	5	5	5	5	5	5	5	5	5	4	5	1	4	5
2016-2017	female	20	PXL Hasselt	bachelor nursing	1e bachelor	5	5	5	5	5	5	5	5	3	3	3	3	5	5	5	5	5	5	5	5	5	5	5	5	5	5	2	2	4	4	3	3	3	5	5	5	3	5	5	3	5	5	5	5
2016-2017	female	20	PXL Hasselt	bachelor nursing	1e bachelor	5	5	5	5	5	5	5	5	4	2	4	4	2	3	4	4	4	4	4	3	4	5	4	4	5	4	4	4	4	4	3	4	3	3	4	4	4	3	4	4	5	4	5	4
2016-2017	female	20	PXL Hasselt	bachelor nursing	1e bachelor	5	5	5	5	5	5	5	5	4	4	5	4	4	5	5	5	5	5	5	5	4	5	5	4	5	5	5	4	5	4	4	5	4	5	4	5	4	4	5	4	5	5	5	5
2016-2017	female	20	PXL Hasselt	bachelor nursing	2e bachelor	3	3	3	3	5	5	5	5	4	3	4	4	4	4	4	4	3	3	3	3	3	4	4	4	4	4	4	4	4	4	4	3	4	4	4	4	4	4	4	4	4	4	4	4
2016-2017	female	20	PXL Hasselt	bachelor nursing	2e bachelor	4	2	1	1	5	5	5	5	3	1	1	5	5	5	1	1	1	5	5	5	4	3	4	5	5	5	4	1	4	5	1	1	5	5	2	2	4	5	5	5	3	2	4	4
2016-2017	female	20	PXL Hasselt	bachelor nursing	2e bachelor	4	4	5	3	5	3	5	3	4	5	4	3	4	5	5	4	4	3	3	3	3	5	5	2	5	5	5	3	5	3	3	4	1	2	5	5	5	3	5	5	4	4	2	3
2016-2017	female	20	PXL Hasselt	bachelor nursing	2e bachelor	5	3	1	4	5	4	5	4	2	2	1	4	4	3	2	1	2	3	3	3	1	2	1	4	4	5	2	2	3	3	3	2	5	4	3	3	2	4	3	2	4	3	5	3
2016-2017	female	20	PXL Hasselt	bachelor nursing	2e bachelor	5	4	3	4	4	4	5	4	4	3	3	3	4	5	4	4	3	5	5	3	2	4	2	5	5	2	2	4	2	5	2	2	3	3	3	3	3	4	3	3	4	2	4	3
2016-2017	female	20	PXL Hasselt	bachelor nursing	2e bachelor	5	4	4	3	2	4	5	3	2	4	2	2	4	2	2	2	4	4	4	4	2	5	5	5	5	5	3	4	3	5	2	3	4	4	2	4	3	3	4	3	4	3	1	1
2016-2017	female	20	PXL Hasselt	bachelor nursing	2e bachelor	5	4	4	5	4	5	5	4	4	3	4	5	4	5	4	4	3	4	5	4	2	3	4	4	4	4	3	4	4	4	4	3	4	4	4	4	4	4	4	4	4	4	4	3
2016-2017	female	20	PXL Hasselt	bachelor nursing	2e bachelor	5	4	5	4	5	4	5	4	3	1	1	1	1	1	5	4	3	3	3	3	4	4	4	4	4	4	3	5	3	5	5	5	5	5	5	4	3	3	3	3	5	1	2	4
2016-2017	female	20	PXL Hasselt	bachelor nursing	2e bachelor	5	4	5	4	5	4	5	4	3	3	4	4	3	3	5	5	5	5	4	4	5	5	5	5	5	5	4	4	5	4	5	5	5	5	5	5	5	5	5	5	4	3	4	5
2016-2017	female	20	PXL Hasselt	bachelor nursing	2e bachelor	5	4	5	5	4	4	5	5	4	4	5	4	4	4	5	5	5	5	5	5	4	5	4	4	4	4	4	4	4	4	3	4	4	4	5	5	4	5	5	4	5	4	5	5
2016-2017	female	20	PXL Hasselt	bachelor nursing	2e bachelor	5	4	5	5	5	5	5	5	5	4	5	5	5	5	5	5	5	5	5	5	5	5	4	5	5	4	5	5	5	5	5	5	5	4	5	5	5	5	5	5	5	4	5	4
2016-2017	female	20	PXL Hasselt	bachelor nursing	2e bachelor	5	5	3	4	5	5	5	5	3	3	4	5	3	4	2	2	2	4	3	4	4	4	3	3	3	3	2	3	2	2	3	3	3	3	3	2	4	3	3	3	4	4	3	3
2016-2017	female	20	PXL Hasselt	bachelor nursing	2e bachelor	5	5	5	4	5	5	5	4	4	3	5	4	3	4	5	4	4	5	4	4	5	5	4	5	5	4	5	5	5	5	5	5	5	5	5	5	3	5	5	3	4	4	4	4
2016-2017	female	20	PXL Hasselt	bachelor nursing	2e bachelor	5	5	5	5	5	4	5	4	4	4	4	3	4	3	5	4	4	4	4	4	4	4	4	2	2	3	4	4	4	4	4	4	2	4	4	4	3	1	3	3	4	3	4	4
2016-2017	female	20	PXL Hasselt	bachelor nursing	3e bachelor	5	4	4	4	4	4	5	4	3	4	4	4	5	4	4	4	3	5	5	4	3	3	4	4	4	4	4	4	4	4	3	4	4	4	4	3	3	5	4	5	4	4	5	4
2016-2017	female	20	PXL Hasselt	bachelor nursing	3e bachelor	5	4	5	5	5	5	5	5	3	2	4	5	5	5	3	3	3	5	5	5	4	4	4	5	5	5	4	4	5	5	4	4	5	5	3	3	2	5	5	5	5	5	5	5
2016-2017	female	20	PXL Hasselt	bachelor nursing	3e bachelor	5	5	5	4	5	5	5	5	5	5	5	4	5	5	3	3	5	3	3	5	4	4	4	3	4	4	4	3	4	3	3	2	3	2	1	2	2	1	2	2	4	5	3	4
2016-2017	female	20	PXL Hasselt	bachelor nursing	3e bachelor	5	5	5	5	5	5	5	5	1	4	5	3	5	5	4	4	4	5	5	5	1	5	1	5	5	5	1	5	4	5	1	1	5	5	5	3	3	5	4	3	4	3	5	5
2016-2017	female	20	PXL Hasselt	bachelor nursing	3e bachelor	5	5	5	5	5	5	5	5	4	4	4	4	4	4	4	4	4	4	4	4	4	4	4	4	4	4	4	4	4	4	4	4	4	4	4	4	4	4	4	4	4	4	4	4
2016-2017	female	21	PXL Hasselt	bachelor nursing	1e bachelor	4	5	4	4	5	5	5	4	3	3	4	4	3	5	4	3	4	4	4	4	4	3	3	4	3	3	4	2	4	2	3	4	3	4	2	3	2	4	4	2	3	1	4	4
2016-2017	female	21	PXL Hasselt	bachelor nursing	1e bachelor	5	5	5	5	5	5	5	5	5	4	4	4	4	5	4	5	5	4	5	5	3	4	5	3	4	5	5	3	5	3	3	4	3	4	5	4	3	4	4	3	5	4	5	4
2016-2017	female	21	PXL Hasselt	bachelor nursing	2e bachelor	5	4	5	3	5	4	5	3	2	2	4	3	3	5	4	4	3	4	4	3	3	5	4	3	5	4	3	5	3	5	4	3	5	3	4	3	3	4	3	3	5	4	2	3
2016-2017	female	21	PXL Hasselt	bachelor nursing	2e bachelor	5	4	5	4	5	4	5	4	4	3	2	4	3	3	4	4	4	4	4	4	2	3	3	2	4	3	4	5	2	5	3	3	3	3	5	5	3	5	4	3	5	3	2	3
2016-2017	female	21	PXL Hasselt	bachelor nursing	2e bachelor	5	4	5	5	4	5	5	5	4	5	5	2	5	5	5	5	5	4	5	5	4	5	4	4	4	4	5	5	5	5	4	2	4	2	5	5	2	2	5	2	5	4	3	3
2016-2017	female	21	PXL Hasselt	bachelor nursing	2e bachelor	5	5	5	5	3	3	5	4	2	5	5	5	5	5	4	4	3	5	4	5	3	2	2	5	5	5	2	3	5	5	4	4	1	1	5	5	5	5	5	5	3	4	3	4
2016-2017	female	21	PXL Hasselt	bachelor nursing	2e bachelor	5	5	5	5	5	5	5	5	4	5	5	4	5	4	5	5	5	5	5	5	4	5	5	4	5	5	5	4	5	4	5	5	5	5	5	5	5	5	5	5	5	4	4	2
2016-2017	female	21	PXL Hasselt	bachelor nursing	2e bachelor	5	5	5	5	5	5	5	5	5	4	3	5	5	2	4	4	5	5	5	5	2	5	5	5	5	5	2	3	5	5	4	5	5	5	5	5	5	5	5	5	4	5	5	5
2016-2017	female	21	PXL Hasselt	bachelor nursing	3e bachelor	5	3	5	4	4	3	5	5	3	1	2	4	1	2	4	4	4	5	5	4	3	3	4	5	5	5	4	4	5	5	5	3	5	4	4	3	4	4	3	5	4	4	5	4
2016-2017	female	21	PXL Hasselt	bachelor nursing	3e bachelor	5	3	5	5	5	3	5	5	3	3	2	3	4	4	4	3	2	5	5	3	3	3	4	4	4	4	4	4	4	5	3	3	5	5	3	3	2	4	3	4	3	2	4	3
2016-2017	female	21	PXL Hasselt	bachelor nursing	3e bachelor	5	4	4	4	5	5	5	4	3	4	4	3	5	4	4	4	4	5	4	4	4	4	4	5	5	4	3	5	3	5	4	3	5	4	4	4	4	5	4	5	5	4	5	4
2016-2017	female	21	PXL Hasselt	bachelor nursing	3e bachelor	5	4	4	5	5	3	5	5	1	3	3	5	3	3	3	5	4	3	4	5	1	5	4	4	5	4	1	5	2	5	4	5	5	5	5	5	3	5	5	3	4	2	5	4
2016-2017	female	21	PXL Hasselt	bachelor nursing	3e bachelor	5	4	5	3	5	3	5	3	2	4	5	2	4	4	4	4	4	5	5	4	5	4	4	4	4	4	3	4	4	4	4	4	5	5	4	4	3	4	2	3	2	3	1	5
2016-2017	female	21	PXL Hasselt	bachelor nursing	3e bachelor	5	5	4	4	5	5	5	5	3	5	5	4	5	5	5	4	5	5	4	4	5	4	5	5	5	5	5	4	5	5	5	4	5	5	5	4	3	5	5	5	5	4	5	4
2016-2017	female	21	PXL Hasselt	bachelor nursing	3e bachelor	5	5	4	5	3	4	5	4	2	2	5	5	1	4	3	2	4	4	3	5	4	2	3	4	2	3	2	3	3	4	4	2	4	3	3	4	4	4	4	4	4	4	5	4
2016-2017	female	21	PXL Hasselt	bachelor nursing	3e bachelor	5	5	5	5	5	5	5	5	1	4	4	1	4	5	2	2	3	2	2	3	5	5	2	5	5	2	5	5	5	5	5	5	5	5	3	5	3	3	5	3	5	4	4	4
2016-2017	female	21	PXL Hasselt	bachelor nursing	3e bachelor	5	5	5	5	5	5	5	5	4	5	4	4	5	4	5	4	4	5	4	4	4	5	4	5	5	5	4	4	5	5	4	4	5	4	4	5	3	4	5	4	5	5	5	4
2016-2017	female	21	PXL Hasselt	bachelor nursing	3e bachelor	5	5	5	5	5	5	5	5	4	5	5	3	5	4	4	4	5	4	4	5	5	4	5	5	4	5	4	5	4	4	5	4	5	4	4	4	5	5	3	5	5	4	4	5
2016-2017	female	21	PXL Hasselt	bachelor nursing	3e bachelor	5	4	4	4	5	5	5	5	2	4	2	2	2	2	4	4	4	4	4	3	4	5	3	3	5	3	1	3	1	3	5	4	5	3	4	3	5	3	4	3	5	4	5	3
2016-2017	female	22	PXL Hasselt	bachelor nursing	1e bachelor	5	4	5	3	5	5	5	3	4	5	4	5	5	3	5	5	5	5	5	5	5	5	5	4	5	5	2	4	4	4	5	3	5	2	5	5	3	5	5	3	4	3	4	3
2016-2017	female	22	PXL Hasselt	bachelor nursing	2e bachelor	5	4	5	3	5	4	5	4	3	4	3	4	5	4	5	3	3	5	5	4	4	5	4	4	4	4	4	4	4	5	3	2	4	4	4	3	3	4	4	3	5	3	4	2
2016-2017	female	22	PXL Hasselt	bachelor nursing	2e bachelor	5	4	5	4	5	4	5	4	3	4	5	2	4	5	3	4	4	3	4	3	4	5	4	4	5	3	3	3	3	3	4	4	4	4	4	4	3	3	4	5	4	3	5	5
2016-2017	female	22	PXL Hasselt	bachelor nursing	3e bachelor	4	4	3	4	5	4	5	4	3	4	2	3	4	3	4	4	4	4	4	4	2	3	3	4	4	4	2	3	4	4	2	3	3	3	3	4	4	4	5	4	4	4	5	5
2016-2017	female	22	PXL Hasselt	bachelor nursing	3e bachelor	5	4	5	5	5	4	5	5	4	5	3	5	5	3	4	5	5	4	5	5	4	5	3	5	5	4	3	3	3	4	4	3	4	4	4	3	4	4	3	4	4	4	5	5
2016-2017	female	22	PXL Hasselt	bachelor nursing	3e bachelor	4	3	5	4	5	2	5	2	4	4	4	2	4	4	4	4	3	4	2	4	5	4	4	4	4	5	2	4	2	4	4	4	4	4	4	4	3	4	2	3	1	2	2	1
2016-2017	female	23	PXL Hasselt	bachelor nursing	2e bachelor	5	4	5	3	5	4	5	3	2	2	2	4	3	2	3	3	3	3	4	4	3	4	4	4	4	4	2	3	2	5	3	3	4	4	3	3	3	4	4	3	5	3	3	3
2016-2017	female	23	PXL Hasselt	bachelor nursing	2e bachelor	5	4	5	5	4	4	5	5	4	4	3	2	4	2	4	4	5	4	5	4	4	5	2	5	4	2	4	2	4	4	2	4	2	5	5	4	3	5	4	3	4	3	5	4
2016-2017	female	23	PXL Hasselt	bachelor nursing	2e bachelor	5	4	5	5	5	4	5	5	3	4	3	4	4	3	4	4	4	4	5	4	4	3	3	5	3	3	4	4	4	4	4	4	4	4	4	4	3	4	4	3	4	4	3	4
2016-2017	female	23	PXL Hasselt	bachelor nursing	3e bachelor	5	5	3	3	2	2	5	5	1	1	1	1	4	1	4	5	1	3	5	1	4	4	5	4	4	5	5	4	5	4	1	1	1	1	5	5	1	1	1	1	5	1	1	1
2016-2017	female	23	PXL Hasselt	bachelor nursing	3e bachelor	5	5	5	5	4	5	5	5	4	4	4	5	5	5	5	4	3	5	5	4	4	4	4	4	4	5	3	3	5	4	4	5	4	5	4	4	4	4	4	4	4	4	5	5
2016-2017	female	23	PXL Hasselt	bachelor nursing	3e bachelor	5	5	5	5	5	5	5	5	4	5	5	4	5	5	5	5	5	5	5	5	5	5	5	5	5	5	5	5	5	5	5	5	5	5	5	5	5	4	5	5	4	4	4	4
2016-2017	female	24	PXL Hasselt	bachelor nursing	1e bachelor	5	5	5	5	5	5	5	5	4	5	5	5	5	5	5	5	5	5	5	5	5	5	5	5	5	5	5	5	5	5	5	5	5	5	5	5	5	5	5	5	5	5	5	5
2016-2017	female	26	PXL Hasselt	bachelor nursing	3e bachelor	4	4	3	2	5	5	5	3	5	3	2	2	3	5	4	3	5	5	4	5	4	3	4	2	3	3	2	4	2	4	4	3	4	4	4	3	3	4	5	4	4	3	2	3
2016-2017	female	27	PXL Hasselt	bachelor nursing	2e bachelor	5	4	5	3	5	3	5	3	4	5	3	4	5	3	5	5	5	5	5	5	3	4	4	4	4	3	4	4	4	5	4	4	5	4	4	4	4	3	3	3	4	4	5	4
2016-2017	female	28	PXL Hasselt	bachelor nursing	1e bachelor	5	3	4	4	4	3	5	4	3	3	3	4	4	4	5	4	5	4	5	3	3	5	4	3	4	3	3	3	2	4	4	4	3	2	3	3	3	5	4	4	4	3	2	3
2016-2017	female	28	PXL Hasselt	bachelor nursing	1e bachelor	5	4	4	4	5	5	5	5	3	3	2	5	3	5	5	5	5	5	5	5	4	5	5	5	5	5	3	3	4	3	5	5	5	5	5	5	5	5	5	5	5	5	4	4
2016-2017	female	28	PXL Hasselt	bachelor nursing	2e bachelor	5	5	5	5	5	5	5	5	5	5	5	5	5	5	5	5	5	5	5	5	5	5	5	5	3	3	5	5	4	3	5	5	4	3	3	3	2	4	4	4	4	5	5	3
2016-2017	female	30	PXL Hasselt	bachelor nursing	3e bachelor	5	5	5	5	5	5	5	5	4	4	4	4	4	4	4	4	4	4	4	4	3	3	3	4	4	4	3	3	4	4	3	3	3	3	3	3	3	3	3	3	2	1	1	2
2016-2017	female	31	PXL Hasselt	bachelor nursing	2e bachelor	5	4	5	4	5	3	5	4	4	4	4	3	4	4	4	4	4	4	4	4	4	4	4	4	4	4	4	4	4	4	3	3	3	3	5	5	3	5	5	3	5	3	3	3
2016-2017	female	31	PXL Hasselt	bachelor nursing	2e bachelor	5	5	5	5	5	5	5	5	5	5	4	4	5	4	5	5	5	4	4	4	5	5	5	5	5	5	5	5	4	4	5	5	5	5	5	5	3	5	4	3	5	4	2	5
2016-2017	female	31	PXL Hasselt	bachelor nursing	3e bachelor	5	5	5	5	5	5	5	5	5	3	4	3	2	2	4	5	4	2	2	2	5	4	4	3	3	3	4	4	4	5	5	4	4	5	5	4	5	4	4	4	5	4	4	4
2016-2017	female	32	PXL Hasselt	bachelor nursing	2e bachelor	5	4	5	4	5	5	5	5	2	5	5	2	4	4	5	5	5	4	4	4	4	2	3	2	2	2	5	4	5	1	4	4	4	4	4	4	4	4	4	3	4	3	2	4
2016-2017	female	42	PXL Hasselt	bachelor nursing	2e bachelor	5	5	5	5	4	4	5	4	4	4	4	4	3	4	5	5	5	5	5	5	4	5	5	4	5	5	5	4	5	4	5	5	4	5	5	5	3	5	5	3	5	4	5	5
2016-2017	female	47	PXL Hasselt	bachelor nursing	1e bachelor	5	5	5	5	5	5	5	5	3	4	4	3	4	4	4	4	4	4	4	4	4	4	4	4	4	4	3	4	3	4	4	4	4	4	4	4	3	4	4	4	4	4	3	3
2016-2017	male	18	PXL Hasselt	bachelor nursing	1e bachelor	5	5	5	5	4	4	5	5	3	3	4	5	5	4	5	5	4	5	5	4	5	5	4	5	5	4	5	5	5	5	5	5	5	5	5	4	4	5	4	4	5	5	5	5
2016-2017	male	19	PXL Hasselt	bachelor nursing	1e bachelor	5	4	5	4	4	5	5	3	3	5	4	5	5	5	4	5	3	5	4	4	4	5	4	4	5	5	3	3	4	5	4	4	5	5	5	3	4	4	5	4	4	4	5	5
2016-2017	male	19	PXL Hasselt	bachelor nursing	1e bachelor	5	5	5	5	4	5	5	5	4	4	5	4	4	4	5	5	5	5	5	5	4	5	4	5	5	5	4	4	4	4	4	4	4	3	4	4	4	4	4	4	5	4	4	4
2016-2017	male	19	PXL Hasselt	bachelor nursing	1e bachelor	5	5	5	5	5	5	5	5	3	3	3	5	4	4	4	4	4	5	5	5	5	5	5	5	5	5	5	5	5	5	5	5	5	5	4	4	4	5	5	5	4	3	3	4
2016-2017	male	19	PXL Hasselt	bachelor nursing	2e bachelor	5	4	3	5	5	4	5	5	3	4	4	3	3	3	4	3	4	4	4	4	5	4	4	5	4	5	5	4	5	5	4	4	5	4	4	3	4	4	5	5	5	5	5	4
2016-2017	male	20	PXL Hasselt	bachelor nursing	1e bachelor	5	5	5	4	5	5	5	4	3	5	4	2	4	4	5	4	3	5	4	4	4	4	5	3	4	4	5	5	5	5	5	5	4	4	4	3	3	3	3	3	5	4	5	5
2016-2017	male	20	PXL Hasselt	bachelor nursing	1e bachelor	5	5	5	5	5	5	5	5	4	5	3	4	5	4	4	3	4	5	5	5	4	4	3	5	5	4	5	4	5	5	3	2	4	4	5	3	2	5	3	3	5	2	2	3
2016-2017	male	20	PXL Hasselt	bachelor nursing	2e bachelor	5	5	5	4	5	4	5	4	3	4	3	3	4	3	4	5	4	4	5	4	4	4	4	5	5	4	5	4	5	4	4	5	4	5	5	4	4	5	4	4	5	5	4	5
2016-2017	male	20	PXL Hasselt	bachelor nursing	2e bachelor	5	5	5	5	5	4	5	4	4	4	4	4	5	4	4	5	4	4	4	5	4	5	4	4	5	5	3	5	4	4	5	5	4	4	5	4	4	5	4	4	5	5	4	5
2016-2017	male	20	PXL Hasselt	bachelor nursing	3e bachelor	5	5	5	5	5	4	5	5	4	4	3	3	3	2	4	2	4	3	2	3	3	4	4	2	4	3	3	2	4	2	4	3	3	3	4	2	4	3	2	4	5	4	3	4
2016-2017	male	21	PXL Hasselt	bachelor nursing	2e bachelor	5	4	4	4	5	4	5	4	2	2	2	4	2	2	4	4	5	4	4	5	4	5	4	4	5	4	3	2	3	4	5	4	5	4	5	5	4	5	4	5	2	2	4	4
2016-2017	male	21	PXL Hasselt	bachelor nursing	3e bachelor	4	3	1	4	5	4	5	4	2	4	3	5	4	4	1	1	1	5	4	5	4	4	4	5	4	5	1	2	4	4	4	4	5	4	2	3	3	5	4	3	4	2	4	3
2016-2017	male	21	PXL Hasselt	bachelor nursing	3e bachelor	5	4	5	5	3	4	5	5	4	4	5	3	5	5	4	3	4	4	5	5	4	4	5	5	3	4	4	4	4	5	4	3	4	4	3	4	3	4	5	5	5	4	5	4
2016-2017	male	22	PXL Hasselt	bachelor nursing	2e bachelor	5	4	4	3	5	4	5	4	4	3	4	4	5	2	3	4	4	5	4	4	5	4	5	4	4	4	4	2	5	3	5	3	4	3	3	4	3	3	4	3	4	3	2	4
2016-2017	male	23	PXL Hasselt	bachelor nursing	1e bachelor	5	5	5	4	5	5	5	4	4	3	3	4	4	3	5	4	4	5	5	4	3	4	4	4	5	5	4	3	5	5	5	5	5	5	4	5	3	5	5	3	4	5	3	3
2016-2017	male	27	PXL Hasselt	bachelor nursing	3e bachelor	5	5	5	5	5	5	5	5	5	5	5	5	5	5	5	4	5	5	4	5	3	4	2	4	4	2	4	4	5	4	4	4	3	4	5	4	5	5	4	5	5	5	5	5
2016-2017	male	28	PXL Hasselt	bachelor nursing	2e bachelor	5	5	5	4	5	4	5	4	4	5	4	4	4	3	4	4	4	4	3	3	4	4	4	4	4	3	5	5	4	4	4	4	3	3	5	5	4	4	4	4	4	5	3	4
2016-2017	female	18	PXL Hasselt	bachelor nursing	1e bachelor	4	4	4	4	4	4	4	4	4	4	4	4	4	4	4	4	4	4	4	4	4	4	4	4	4	4	4	4	4	4	4	4	4	4	4	4	4	4	4	4	5	4	4	4
2016-2017	female	18	PXL Hasselt	bachelor nursing	1e bachelor	5	4	4	5	5	4	4	5	2	3	4	3	4	4	5	4	5	5	4	5	4	5	4	5	5	5	5	5	5	5	4	5	5	5	4	5	5	5	5	5	5	5	5	5
2016-2017	female	19	PXL Hasselt	bachelor nursing	1e bachelor	4	4	4	4	2	2	4	4	4	4	3	3	4	3	3	3	3	3	4	4	3	3	3	4	3	4	4	3	4	4	3	3	4	4	4	3	3	4	4	4	4	4	4	4
2016-2017	female	19	PXL Hasselt	bachelor nursing	1e bachelor	4	4	4	4	4	4	4	4	3	4	3	4	4	4	4	4	4	4	4	4	3	4	4	3	3	3	4	3	4	3	4	4	5	4	4	3	3	4	4	4	4	4	4	4
2016-2017	female	19	PXL Hasselt	bachelor nursing	1e bachelor	5	4	4	4	5	4	4	4	4	4	4	4	4	4	4	4	4	5	5	5	4	4	4	5	5	5	4	4	5	5	5	5	5	5	4	4	4	5	5	5	5	4	4	5
2016-2017	female	19	PXL Hasselt	bachelor nursing	1e bachelor	5	4	5	4	4	4	4	4	4	4	4	4	4	4	4	4	4	4	5	4	4	4	4	4	4	4	4	4	4	4	4	4	4	4	4	4	4	4	4	4	4	4	4	3
2016-2017	female	19	PXL Hasselt	bachelor nursing	2e bachelor	5	3	4	4	4	3	4	4	3	3	4	3	3	4	3	3	4	3	3	4	3	3	3	3	3	3	3	3	3	3	4	2	4	2	3	3	3	3	3	3	3	3	3	4
2016-2017	female	19	PXL Hasselt	bachelor nursing	2e bachelor	5	4	4	4	4	4	4	4	2	3	4	2	3	4	4	4	3	3	3	3	4	4	4	4	3	3	4	4	4	3	4	4	4	4	4	4	3	3	3	3	4	3	2	4
2016-2017	female	19	PXL Hasselt	bachelor nursing	2e bachelor	5	4	4	4	5	2	4	4	2	4	3	2	4	2	1	2	2	1	4	2	1	2	1	1	4	3	1	1	4	3	2	1	2	2	4	3	1	4	3	1	2	1	3	4
2016-2017	female	19	PXL Hasselt	bachelor nursing	2e bachelor	5	4	5	4	3	4	4	4	4	4	5	3	3	3	5	5	3	4	4	3	5	4	5	5	4	4	5	4	4	3	5	4	5	4	5	5	2	4	4	2	4	4	3	5
2016-2017	female	19	PXL Hasselt	bachelor nursing	2e bachelor	5	5	4	4	4	4	4	4	4	5	4	4	5	4	5	5	5	4	4	4	4	4	4	4	4	4	5	4	5	4	4	4	4	4	5	4	4	4	4	4	4	4	4	2
2016-2017	female	19	PXL Hasselt	bachelor nursing	2e bachelor	5	5	4	4	5	5	4	4	4	3	4	4	2	1	5	4	5	5	5	5	4	4	2	4	3	1	3	5	4	4	4	4	5	5	3	3	3	4	4	3	4	2	5	5
2016-2017	female	20	PXL Hasselt	bachelor nursing	1e bachelor	4	3	1	3	5	5	4	3	2	4	3	3	5	5	3	3	4	4	4	5	3	2	4	5	3	3	3	4	5	5	2	3	4	5	2	3	4	4	5	5	5	4	5	5
2016-2017	female	20	PXL Hasselt	bachelor nursing	1e bachelor	4	5	3	4	5	5	4	4	3	3	3	4	4	4	3	3	3	5	5	5	3	3	3	5	5	4	3	3	4	4	3	3	5	5	3	3	3	4	4	4	5	4	4	4
2016-2017	female	20	PXL Hasselt	bachelor nursing	1e bachelor	5	4	4	4	2	2	4	4	2	4	4	3	4	4	3	4	4	4	4	4	2	3	4	3	3	4	2	4	3	4	5	4	4	4	4	3	4	4	3	4	5	3	4	5
2016-2017	female	20	PXL Hasselt	bachelor nursing	1e bachelor	5	5	4	4	5	5	4	4	4	4	4	3	3	3	5	4	4	5	4	4	4	5	4	4	4	4	4	2	4	2	3	4	3	3	5	4	3	4	4	3	4	4	2	4
2016-2017	female	20	PXL Hasselt	bachelor nursing	1e bachelor	5	5	5	5	4	4	4	4	3	3	3	5	5	3	4	4	3	5	5	3	3	4	4	3	4	5	2	2	5	4	2	2	4	4	2	2	2	4	4	4	5	5	5	5
2016-2017	female	20	PXL Hasselt	bachelor nursing	2e bachelor	5	3	3	3	5	4	4	4	3	3	1	4	4	4	3	3	3	4	4	4	3	3	3	4	4	4	3	3	4	4	4	3	4	4	4	4	3	4	4	4	5	4	4	3
2016-2017	female	20	PXL Hasselt	bachelor nursing	2e bachelor	5	4	5	4	3	3	4	4	2	5	4	2	5	4	4	4	5	4	4	4	4	5	5	3	4	5	4	3	4	4	4	4	4	4	2	4	2	2	3	2	4	4	5	3
2016-2017	female	20	PXL Hasselt	bachelor nursing	2e bachelor	5	4	5	4	5	4	4	4	5	4	5	5	4	5	5	5	5	5	5	5	4	3	3	4	3	3	5	5	5	4	5	5	5	5	5	5	5	4	4	4	5	5	2	2
2016-2017	female	20	PXL Hasselt	bachelor nursing	3e bachelor	5	4	1	4	5	3	4	4	1	4	4	3	5	5	5	5	5	5	5	5	4	4	4	5	5	5	5	5	5	5	5	5	5	5	5	5	4	5	5	4	4	3	2	3
2016-2017	female	20	PXL Hasselt	bachelor nursing	3e bachelor	5	4	3	3	5	5	4	4	2	2	2	4	4	4	2	3	3	4	4	4	3	4	3	4	4	4	1	2	4	4	1	3	4	4	3	3	1	4	4	4	4	4	4	4
2016-2017	female	20	PXL Hasselt	bachelor nursing	3e bachelor	5	5	5	3	5	4	4	4	4	4	3	3	3	3	5	5	5	4	4	3	5	4	2	4	3	2	1	3	4	4	5	4	3	3	2	1	1	4	1	4	4	3	3	3
2016-2017	female	21	PXL Hasselt	bachelor nursing	1e bachelor	5	4	4	3	5	4	4	4	3	4	4	3	4	4	4	4	4	4	4	4	4	4	4	4	4	4	4	5	4	5	3	3	3	3	4	3	4	4	3	4	4	4	5	4
2016-2017	female	21	PXL Hasselt	bachelor nursing	1e bachelor	5	4	4	4	5	4	4	4	3	4	5	3	3	4	5	5	5	5	5	5	4	4	4	4	4	4	5	5	4	4	5	5	5	5	4	4	4	4	4	4	4	4	5	5
2016-2017	female	21	PXL Hasselt	bachelor nursing	1e bachelor	5	5	4	4	5	5	4	3	4	4	4	4	4	3	3	4	4	3	4	4	3	4	4	3	4	4	5	5	4	4	5	4	4	3	4	5	4	3	4	3	4	3	2	3
2016-2017	female	21	PXL Hasselt	bachelor nursing	1e bachelor	5	5	4	4	5	5	4	3	4	5	5	4	5	4	5	5	5	5	4	4	5	5	5	5	4	4	4	4	4	4	5	5	5	5	4	4	5	4	4	4	4	5	4	5
2016-2017	female	21	PXL Hasselt	bachelor nursing	2e bachelor	4	4	4	4	4	4	4	4	4	3	4	3	4	3	4	3	3	4	4	4	4	4	4	3	3	3	3	3	4	4	4	3	3	3	4	3	4	4	3	4	4	4	3	4
2016-2017	female	21	PXL Hasselt	bachelor nursing	2e bachelor	5	4	4	5	4	4	4	5	2	4	4	3	4	4	4	4	3	5	4	3	4	5	4	4	3	3	4	4	5	4	2	3	3	4	4	3	4	4	4	4	4	4	5	2
2016-2017	female	21	PXL Hasselt	bachelor nursing	2e bachelor	5	5	4	5	5	4	4	4	3	5	4	3	5	3	5	5	5	5	5	5	5	5	5	5	5	5	4	5	4	5	5	4	5	4	5	5	4	5	5	4	5	3	4	3
2016-2017	female	21	PXL Hasselt	bachelor nursing	3e bachelor	4	4	4	4	4	4	4	4	4	4	4	4	4	4	4	4	4	4	4	4	4	4	4	4	4	4	4	4	4	4	4	4	4	4	4	4	4	4	4	4	4	4	4	4
2016-2017	female	21	PXL Hasselt	bachelor nursing	3e bachelor	5	3	2	3	2	3	4	3	1	4	3	3	5	3	5	5	4	4	5	4	5	3	3	4	3	4	5	5	3	4	4	3	4	3	5	4	3	4	4	3	1	3	2	2
2016-2017	female	21	PXL Hasselt	bachelor nursing	3e bachelor	5	4	4	5	4	4	4	4	4	5	4	4	4	4	4	4	4	4	4	4	4	4	4	4	4	3	3	4	4	4	4	4	4	3	5	5	4	3	3	4	4	4	3	4
2016-2017	female	21	PXL Hasselt	bachelor nursing	3e bachelor	5	5	4	4	5	5	4	4	3	4	3	4	4	3	2	4	2	3	5	4	4	5	4	4	5	5	2	3	4	3	2	3	3	3	4	5	3	4	4	3	4	4	5	5
2016-2017	female	21	PXL Hasselt	bachelor nursing	3e bachelor	5	3	3	4	1	2	4	3	2	3	3	4	4	5	3	3	4	3	4	3	5	2	4	5	3	4	4	4	5	4	3	3	5	4	4	4	2	4	3	3	2	2	4	3
2016-2017	female	22	PXL Hasselt	bachelor nursing	2e bachelor	5	4	4	4	4	4	4	4	4	4	4	2	4	4	3	4	2	4	5	3	4	4	4	5	4	4	5	4	4	4	3	3	3	3	5	5	5	4	5	5	4	3	2	2
2016-2017	female	22	PXL Hasselt	bachelor nursing	3e bachelor	4	4	4	4	4	3	4	3	3	2	3	4	4	3	4	3	4	4	4	4	3	3	3	4	4	4	4	4	4	4	4	4	4	4	3	3	3	4	4	4	2	1	4	4
2016-2017	female	22	PXL Hasselt	bachelor nursing	3e bachelor	5	4	5	4	5	4	4	3	1	4	2	1	3	3	4	3	5	3	4	5	4	3	2	4	5	4	2	2	3	4	3	3	4	3	4	3	4	3	3	3	2	3	4	4
2016-2017	female	22	PXL Hasselt	bachelor nursing	3e bachelor	5	5	4	3	5	4	4	5	3	3	3	4	3	4	3	3	3	4	4	4	3	4	3	4	5	4	3	4	4	4	3	4	4	5	5	4	4	4	4	4	5	4	5	4
2016-2017	female	23	PXL Hasselt	bachelor nursing	1e bachelor	5	3	4	3	5	3	4	3	4	4	4	4	4	3	5	5	4	5	5	4	4	4	4	4	4	4	5	3	5	3	5	4	5	4	4	4	3	4	4	3	3	3	2	3
2016-2017	female	23	PXL Hasselt	bachelor nursing	2e bachelor	5	4	5	3	5	4	4	4	4	5	5	3	4	3	5	5	4	4	3	3	4	4	4	3	4	3	5	5	5	4	4	4	3	4	4	5	4	4	4	4	3	4	5	4
2016-2017	female	23	PXL Hasselt	bachelor nursing	2e bachelor	5	5	4	4	5	5	4	4	5	5	4	4	1	3	5	5	5	5	5	5	5	5	5	4	4	5	4	5	5	4	5	5	5	5	4	5	5	4	5	5	5	4	4	5
2016-2017	female	23	PXL Hasselt	bachelor nursing	3e bachelor	5	5	3	3	5	5	4	4	3	2	3	3	3	3	1	1	1	3	3	3	1	1	1	4	4	4	1	1	3	3	1	1	4	4	2	4	4	3	3	3	5	2	5	2
2016-2017	female	24	PXL Hasselt	bachelor nursing	1e bachelor	3	2	3	4	4	4	4	4	4	4	4	4	4	4	4	4	3	4	4	4	4	4	4	4	4	4	4	4	4	4	4	3	4	4	4	4	4	4	4	4	4	4	4	4
2016-2017	female	25	PXL Hasselt	bachelor nursing	2e bachelor	5	5	4	4	4	5	4	4	4	3	4	4	4	4	4	4	4	4	3	4	4	4	4	4	4	4	4	4	4	4	5	4	4	4	4	4	3	4	4	3	2	3	1	3
2016-2017	female	30	PXL Hasselt	bachelor nursing	3e bachelor	4	4	4	4	4	4	4	4	4	4	3	3	3	3	4	4	4	4	4	4	3	4	4	3	4	4	3	3	3	3	4	4	3	4	3	3	3	3	3	3	3	3	3	3
2016-2017	female	32	PXL Hasselt	bachelor nursing	1e bachelor	5	4	4	4	5	4	4	4	4	4	4	3	4	3	4	4	4	4	3	4	5	4	4	4	4	3	5	4	4	4	4	4	4	4	5	5	4	4	3	2	4	3	3	4
2016-2017	female	39	PXL Hasselt	bachelor nursing	3e bachelor	5	5	5	5	5	4	4	4	4	4	4	3	4	2	5	5	5	5	4	4	4	5	4	4	5	4	5	5	5	4	5	5	5	5	5	5	5	4	4	3	4	2	5	5
2016-2017	female	41	PXL Hasselt	bachelor nursing	2e bachelor	5	4	5	5	5	5	4	3	4	4	4	2	1	1	5	5	5	4	4	4	5	4	4	4	4	4	5	5	5	5	5	5	4	4	5	5	4	4	3	3	4	3	3	4
2016-2017	male	18	PXL Hasselt	bachelor nursing	1e bachelor	4	4	4	4	4	4	4	4	3	2	2	4	4	4	4	4	4	4	4	4	2	3	3	4	4	4	3	3	4	3	3	3	3	3	3	4	3	4	4	4	3	3	2	3
2016-2017	male	18	PXL Hasselt	bachelor nursing	1e bachelor	5	4	4	4	5	4	4	4	3	4	3	3	4	3	4	3	3	4	3	3	3	3	4	3	3	3	4	3	4	3	3	3	4	3	4	3	3	4	3	3	4	3	4	3
2016-2017	male	18	PXL Hasselt	bachelor nursing	1e bachelor	5	4	4	4	5	4	4	4	4	4	3	4	4	3	2	2	2	4	4	4	3	4	4	4	4	4	3	4	4	4	3	3	4	4	4	4	4	4	4	4	4	4	4	5
2016-2017	male	19	PXL Hasselt	bachelor nursing	1e bachelor	5	4	3	4	4	4	4	4	3	3	4	4	5	4	4	3	4	4	4	4	3	3	4	4	4	4	4	3	4	3	3	4	3	4	4	4	4	4	4	4	4	3	5	4
2016-2017	male	19	PXL Hasselt	bachelor nursing	1e bachelor	5	5	4	5	5	4	4	4	3	4	4	2	2	1	5	5	4	5	5	5	4	5	4	5	5	3	4	5	5	5	4	4	4	5	5	4	4	5	5	5	5	4	3	2
2016-2017	male	19	PXL Hasselt	bachelor nursing	1e bachelor	5	5	4	5	5	5	4	5	5	5	4	5	5	4	5	5	5	5	5	5	5	5	5	5	5	5	5	5	5	5	4	5	4	5	5	5	4	4	5	4	5	5	3	3
2016-2017	male	19	PXL Hasselt	bachelor nursing	1e bachelor	5	5	5	5	5	4	4	5	1	5	5	1	5	4	4	5	5	5	5	5	5	5	1	5	5	3	1	5	1	5	5	4	4	4	5	5	5	5	5	3	4	1	4	4
2016-2017	male	19	PXL Hasselt	bachelor nursing	2e bachelor	5	4	5	5	5	4	4	5	4	4	4	3	3	3	4	4	5	4	3	4	3	4	4	3	4	4	4	5	4	5	5	4	4	4	4	4	4	4	3	4	4	4	4	4
2016-2017	male	20	PXL Hasselt	bachelor nursing	1e bachelor	5	3	4	4	5	5	4	4	4	4	5	5	4	5	4	4	4	4	4	4	5	5	5	5	5	5	5	4	5	4	5	5	5	5	5	5	5	5	5	5	5	5	5	4
2016-2017	male	20	PXL Hasselt	bachelor nursing	1e bachelor	5	5	5	5	4	4	4	5	4	4	5	4	4	3	5	5	5	4	5	5	5	5	5	5	4	4	5	4	5	3	4	4	4	4	5	5	5	3	4	4	5	4	4	5
2016-2017	male	20	PXL Hasselt	bachelor nursing	2e bachelor	4	4	4	4	4	4	4	4	3	3	3	3	3	3	4	4	4	4	4	3	3	3	3	3	3	3	3	3	3	3	4	3	3	3	3	3	3	3	3	3	4	4	4	4
2016-2017	male	20	PXL Hasselt	bachelor nursing	2e bachelor	5	4	4	4	4	4	4	4	4	4	4	3	4	5	4	4	4	4	4	4	4	4	4	5	5	4	5	4	5	4	4	4	4	4	4	4	4	4	4	4	4	4	4	4
2016-2017	male	20	PXL Hasselt	bachelor nursing	2e bachelor	5	4	5	4	5	5	4	4	4	2	2	4	4	4	4	3	2	4	5	4	5	5	4	5	5	4	2	3	5	4	3	3	4	4	4	3	4	4	4	4	4	4	5	3
2016-2017	male	21	PXL Hasselt	bachelor nursing	1e bachelor	4	3	2	3	4	4	4	3	2	3	2	3	3	4	4	4	3	4	5	4	3	4	3	4	5	4	2	4	4	5	3	3	5	4	4	4	3	5	5	4	4	4	5	4
2016-2017	male	23	PXL Hasselt	bachelor nursing	3e bachelor	5	4	4	4	5	3	4	4	3	3	4	4	3	4	3	4	3	4	5	3	3	3	1	4	4	2	3	3	3	4	3	3	3	3	4	4	3	5	4	4	4	3	4	3
2016-2017	male	35	PXL Hasselt	bachelor nursing	3e bachelor	4	3	4	3	4	4	4	4	2	2	2	3	4	3	4	4	4	3	3	3	3	2	1	3	3	4	1	1	3	3	2	3	4	3	4	4	4	3	3	3	4	2	1	1
2016-2017	female	18	PXL Hasselt	bachelor nursing	1e bachelor	4	4	5	5	4	4	3	4	5	4	5	4	4	4	5	5	4	5	4	4	4	5	5	4	4	5	5	4	4	3	4	3	4	4	4	5	4	4	4	4	4	4	4	3
2016-2017	female	18	PXL Hasselt	bachelor nursing	1e bachelor	5	4	3	4	5	4	3	4	3	3	4	3	5	4	4	3	4	4	4	4	4	3	4	4	4	4	4	3	4	4	3	4	4	4	4	4	1	4	4	4	4	5	2	3
2016-2017	female	18	PXL Hasselt	bachelor nursing	1e bachelor	5	4	4	4	3	3	3	3	3	3	3	4	3	3	4	4	4	3	3	3	3	4	3	3	4	3	3	4	3	4	4	4	4	4	3	4	3	3	3	3	3	3	3	2
2016-2017	female	18	PXL Hasselt	bachelor nursing	1e bachelor	5	5	5	4	5	4	3	3	4	5	4	2	4	4	5	4	4	4	3	3	5	5	4	4	3	3	5	5	4	3	4	4	3	3	4	5	5	4	3	3	4	5	5	5
2016-2017	female	19	PXL Hasselt	bachelor nursing	1e bachelor	4	3	3	4	5	3	3	4	2	3	3	2	3	3	4	3	4	4	3	5	3	3	3	4	2	4	3	5	4	5	4	4	4	4	5	5	3	5	5	4	4	3	3	5
2016-2017	female	19	PXL Hasselt	bachelor nursing	1e bachelor	5	3	2	5	4	4	3	5	2	5	3	2	4	2	4	3	3	5	4	4	3	5	2	4	5	3	5	3	5	3	4	2	4	2	3	4	4	4	3	4	4	4	5	4
2016-2017	female	19	PXL Hasselt	bachelor nursing	1e bachelor	5	4	3	4	5	3	3	4	4	4	4	3	3	3	4	4	4	4	5	5	3	4	3	4	4	3	3	4	3	4	4	4	4	4	4	3	3	3	3	3	4	4	4	3
2016-2017	female	19	PXL Hasselt	bachelor nursing	1e bachelor	5	5	5	5	4	3	3	5	4	4	4	3	4	4	5	4	5	3	4	5	4	3	4	2	4	2	3	4	3	4	5	4	4	4	1	2	3	3	3	4	5	3	3	4
2016-2017	female	20	PXL Hasselt	bachelor nursing	1e bachelor	4	3	4	4	4	2	3	3	4	3	3	4	3	3	4	4	4	4	4	4	3	3	4	2	2	4	4	4	4	3	4	5	3	4	4	3	4	3	4	4	4	4	4	4
2016-2017	female	20	PXL Hasselt	bachelor nursing	2e bachelor	5	4	4	4	5	4	3	3	5	4	4	2	4	2	5	5	5	2	4	4	4	4	4	4	2	2	4	4	4	4	4	5	4	4	4	4	3	4	4	3	4	4	3	4
2016-2017	female	20	PXL Hasselt	bachelor nursing	2e bachelor	5	4	5	3	3	1	3	3	5	3	4	4	3	3	5	5	5	4	4	4	3	5	4	4	4	4	5	4	3	3	5	5	3	3	4	4	4	3	4	4	5	3	5	3
2016-2017	female	21	PXL Hasselt	bachelor nursing	1e bachelor	2	2	3	2	3	3	3	3	2	2	2	2	2	2	1	1	1	2	2	2	2	2	2	2	2	2	2	2	2	2	2	2	2	2	2	2	2	2	2	2	2	2	2	2
2016-2017	female	21	PXL Hasselt	bachelor nursing	1e bachelor	5	4	5	4	5	4	3	3	3	4	5	3	4	4	4	4	3	3	4	3	3	3	4	3	3	4	4	4	4	1	3	4	4	4	3	3	4	4	3	4	4	2	2	4
2016-2017	female	21	PXL Hasselt	bachelor nursing	2e bachelor	5	3	3	3	3	4	3	3	3	3	3	3	3	3	4	3	4	4	3	4	4	3	3	4	4	4	3	3	4	4	3	3	3	3	3	3	3	3	3	3	4	4	4	4
2016-2017	female	21	PXL Hasselt	bachelor nursing	2e bachelor	5	4	5	4	5	3	3	4	4	3	4	5	4	4	4	4	4	5	5	4	4	4	4	4	4	4	3	4	4	4	4	4	4	4	4	4	3	4	4	3	4	4	4	4
2016-2017	female	21	PXL Hasselt	bachelor nursing	3e bachelor	4	2	2	2	3	4	3	4	1	3	1	3	4	3	2	3	2	4	4	2	4	4	3	4	4	4	2	2	2	2	4	4	4	1	4	4	3	4	2	5	4	2	4	1
2016-2017	female	22	PXL Hasselt	bachelor nursing	2e bachelor	5	4	4	4	4	3	3	3	4	3	3	2	3	3	4	3	4	3	3	4	4	4	4	4	4	4	3	4	4	4	4	4	4	4	4	4	3	4	4	3	4	4	5	5
2016-2017	female	22	PXL Hasselt	bachelor nursing	3e bachelor	4	4	3	3	3	3	3	3	1	1	2	2	2	3	2	2	3	3	3	4	2	3	4	3	4	4	2	2	3	4	1	2	4	4	2	3	1	3	4	3	4	3	3	4
2016-2017	female	22	PXL Hasselt	bachelor nursing	3e bachelor	5	5	3	5	5	4	3	5	4	5	4	3	5	4	2	5	5	4	5	5	5	3	4	4	5	3	5	5	5	5	5	4	5	3	5	5	4	5	5	4	4	4	5	4
2016-2017	female	24	PXL Hasselt	bachelor nursing	2e bachelor	5	3	3	3	5	3	3	3	3	3	3	2	3	3	4	4	4	3	3	3	3	3	3	1	1	1	4	4	4	4	4	4	4	4	5	5	3	5	5	3	3	3	3	2
2016-2017	female	25	PXL Hasselt	bachelor nursing	2e bachelor	5	4	3	4	4	3	3	4	5	5	5	3	5	5	5	5	5	3	3	3	4	4	4	4	4	4	5	5	4	3	5	5	5	5	5	5	5	3	3	3	4	4	4	4
2016-2017	female	39	PXL Hasselt	bachelor nursing	1e bachelor	5	3	3	3	5	3	3	3	3	3	3	3	3	3	3	3	3	3	3	3	3	3	3	3	3	3	3	3	3	3	3	3	3	3	3	3	3	3	3	3	3	3	3	3
2016-2017	male	18	PXL Hasselt	bachelor nursing	1e bachelor	4	3	3	3	5	3	3	3	3	2	3	1	1	4	2	3	3	1	1	1	2	2	1	1	2	1	2	3	2	3	2	3	1	2	3	3	3	2	2	2	2	2	3	2
2016-2017	male	19	PXL Hasselt	bachelor nursing	1e bachelor	4	4	4	4	4	3	3	3	3	3	3	3	4	4	3	3	3	3	4	4	3	3	4	4	4	4	4	3	4	3	4	4	4	4	4	4	3	4	4	3	5	2	5	5
2016-2017	male	20	PXL Hasselt	bachelor nursing	2e bachelor	5	4	3	3	4	4	3	3	4	4	5	3	4	4	4	4	4	5	5	5	3	3	2	4	4	2	1	4	2	3	2	3	3	4	4	3	4	4	2	2	4	4	3	5
2016-2017	male	22	PXL Hasselt	bachelor nursing	1e bachelor	4	4	4	4	3	2	3	2	4	4	3	3	2	3	2	2	2	3	3	4	1	1	3	3	4	3	3	3	4	4	3	4	3	3	3	3	3	3	2	3	3	4	3	4
2016-2017	male	22	PXL Hasselt	bachelor nursing	2e bachelor	5	5	3	5	5	5	3	5	5	5	5	5	5	5	5	5	5	5	5	5	5	5	5	5	5	5	5	5	5	5	5	5	5	5	5	5	5	5	5	5	4	5	5	5
2016-2017	male	23	PXL Hasselt	bachelor nursing	3e bachelor	5	3	5	2	5	4	3	4	2	3	3	3	3	5	4	3	2	5	5	4	3	4	4	5	3	4	1	3	5	4	5	4	3	4	3	4	3	2	4	3	4	4	5	5
2016-2017	female	19	PXL Hasselt	bachelor nursing	1e bachelor	5	4	4	5	3	3	2	4	5	5	5	5	5	5	5	5	5	4	4	5	4	5	5	3	5	5	3	5	4	3	3	5	3	5	5	5	5	5	5	5	5	2	5	3
2016-2017	female	19	PXL Hasselt	bachelor nursing	2e bachelor	5	4	3	4	5	4	2	2	2	3	3	2	3	2	4	4	4	4	3	4	1	4	3	1	4	3	4	4	3	3	4	3	3	3	4	4	3	2	3	3	4	2	3	2
2016-2017	female	20	PXL Hasselt	bachelor nursing	2e bachelor	5	4	5	3	3	4	2	3	2	5	5	3	4	3	5	5	5	3	2	2	4	4	4	3	4	3	4	4	3	3	4	4	4	2	4	3	4	3	3	3	4	4	5	4
2016-2017	female	21	PXL Hasselt	bachelor nursing	2e bachelor	5	4	4	2	5	4	2	1	4	2	4	2	1	2	4	4	5	4	2	4	2	4	2	4	2	2	2	1	4	2	4	4	4	4	5	5	4	4	4	2	4	4	2	1
2016-2017	female	21	PXL Hasselt	bachelor nursing	3e bachelor	4	4	2	4	4	3	2	3	4	4	4	4	3	3	3	3	3	3	3	3	3	4	3	3	4	3	3	3	2	2	3	3	2	2	3	3	3	3	3	3	4	4	3	3
2016-2017	female	21	PXL Hasselt	bachelor nursing	3e bachelor	5	4	3	3	5	4	2	3	2	1	1	3	3	3	3	3	4	4	4	4	4	3	4	4	3	4	2	2	3	3	3	2	4	3	5	5	2	5	5	3	4	2	4	4
2016-2017	female	22	PXL Hasselt	bachelor nursing	1e bachelor	5	4	2	4	5	4	2	4	2	2	2	1	2	2	3	3	3	3	3	3	3	4	3	2	4	3	4	4	4	4	4	4	4	4	3	3	4	3	3	4	2	2	4	4
2016-2017	female	26	PXL Hasselt	bachelor nursing	2e bachelor	4	5	4	4	4	3	2	3	3	3	3	1	1	1	4	3	4	3	3	3	4	3	3	3	3	3	4	4	2	2	3	4	3	2	4	4	4	2	2	1	4	2	2	4
2016-2017	female	26	PXL Hasselt	bachelor nursing	2e bachelor	5	4	2	4	5	4	2	4	4	4	4	4	4	4	2	4	4	2	4	2	3	5	4	3	5	2	3	4	3	2	3	3	3	3	5	5	5	5	2	2	4	4	2	3
2016-2017	female	27	PXL Hasselt	bachelor nursing	2e bachelor	5	4	4	4	3	3	2	3	2	2	2	2	2	2	4	2	3	4	4	4	1	3	1	4	3	3	3	4	4	4	2	2	4	4	3	2	3	4	4	4	4	4	2	5
2016-2017	female	32	PXL Hasselt	bachelor nursing	2e bachelor	5	5	5	5	4	4	2	4	4	5	5	2	4	4	5	5	5	5	5	5	5	5	5	4	3	4	4	4	4	2	4	4	2	3	4	4	4	4	2	3	4	2	5	2
2016-2017	female	38	PXL Hasselt	bachelor nursing	1e bachelor	5	5	2	4	5	5	2	4	4	3	4	3	1	4	4	4	4	4	4	3	3	4	3	1	4	3	4	4	4	4	4	4	4	4	5	5	4	5	5	3	4	2	4	5
2016-2017	female	39	PXL Hasselt	bachelor nursing	2e bachelor	5	2	2	1	5	2	2	2	1	1	1	1	1	1	3	3	2	2	2	2	2	1	1	4	1	1	3	1	3	1	1	1	2	2	3	3	1	3	3	1	2	1	1	1
2016-2017	male	27	PXL Hasselt	bachelor nursing	2e bachelor	5	4	2	4	3	2	2	2	1	3	1	1	3	1	4	4	3	3	2	2	1	4	4	4	2	3	2	3	4	3	3	4	2	3	4	4	4	1	2	2	2	1	3	2
2016-2017	female	21	PXL Hasselt	bachelor nursing	3e bachelor	1	1	1	1	1	1	1	1	1	1	1	1	1	1	2	2	1	1	1	1	1	2	2	2	1	1	1	1	1	1	1	1	2	2	1	1	2	1	1	1	2	2	1	1
2016-2017	female	31	PXL Hasselt	bachelor nursing	3e bachelor	4	4	4	4	2	2	1	4	4	4	4	2	4	1	4	4	4	2	2	2	4	4	4	4	4	4	4	4	3	3	4	4	2	2	4	4	4	4	4	4	4	1	4	2
2017-2018	male	22	PXL Hasselt	bachelor nursing	1e bachelor	5	3	5	4	3	3	4	4	3	3	5	5	5	5	4	3	3	5	5	5	4	4	3	5	5	5	4	3	4	5	4	4	5	5	4	3	3	5	4	5	4	3	4	3
2017-2018	male	21	PXL Hasselt	bachelor nursing	1e bachelor	4	5	5	5	4	5	5	5	4	4	3	4	4	4	4	4	4	4	4	4	3	4	4	5	4	4	4	4	5	5	4	4	4	4	5	5	4	5	4	4	4	4	4	4
2017-2018	female	21	PXL Hasselt	bachelor nursing	1e bachelor	5	4	5	5	3	4	5	4	4	4	5	2	4	4	4	4	3	5	4	5	4	4	4	4	4	4	4	5	4	5	4	4	5	4	4	4	4	4	4	4	5	4	4	5
2017-2018	female	20	PXL Hasselt	bachelor nursing	1e bachelor	5	5	5	5	5	5	5	5	2	1	1	4	4	4	5	5	3	5	1	1	1	3	4	1	1	1	4	1	1	1	1	1	1	1	1	1	1	1	1	1	4	3	5	1
2017-2018	male	19	PXL Hasselt	bachelor nursing	1e bachelor	5	5	5	5	5	4	5	4	3	4	4	4	3	4	3	4	4	4	5	4	5	5	5	5	4	5	4	4	4	4	5	5	4	4	5	5	3	4	5	3	4	5	4	5
2017-2018	female	19	PXL Hasselt	bachelor nursing	1e bachelor	5	5	5	5	4	4	4	5	5	5	5	5	5	5	5	5	5	5	4	4	5	5	5	3	5	5	5	5	5	3	4	4	5	4	5	4	5	5	4	5	4	4	5	4
2017-2018	female	19	PXL Hasselt	bachelor nursing	1e bachelor	5	4	5	3	4	5	5	3	3	4	4	3	4	5	5	3	4	4	3	4	4	4	3	5	4	3	5	5	5	4	4	5	4	4	5	4	4	2	3	4	4	4	5	2
2017-2018	female	19	PXL Hasselt	bachelor nursing	1e bachelor	5	5	3	4	5	5	3	4	4	3	3	4	3	3	4	4	4	4	4	4	4	4	4	4	4	4	4	4	4	4	5	4	5	4	4	4	4	4	4	4	5	5	5	5
2017-2018	female	19	PXL Hasselt	bachelor nursing	1e bachelor	5	5	5	5	5	5	5	5	4	5	5	5	5	4	5	5	5	5	5	5	4	5	4	4	5	4	4	5	4	4	5	5	5	5	5	5	4	5	5	5	5	5	4	5
2017-2018	female	19	PXL Hasselt	bachelor nursing	1e bachelor	2	4	4	3	2	3	2	4	4	4	4	4	3	3	4	5	4	5	5	5	4	4	3	4	3	3	4	2	4	3	4	4	3	4	4	3	3	4	4	3	2	3	4	3
2017-2018	female	19	PXL Hasselt	bachelor nursing	1e bachelor	4	4	4	4	3	4	3	4	4	3	3	3	3	3	5	5	5	4	4	4	5	5	5	4	5	5	4	4	3	4	4	4	4	4	4	5	5	4	4	4	5	4	5	4
2017-2018	male	18	PXL Hasselt	bachelor nursing	1e bachelor	5	4	5	5	5	4	5	5	4	4	5	4	4	5	5	5	4	5	5	4	4	5	4	4	5	4	5	5	5	5	5	4	5	4	5	5	5	5	5	5	4	4	3	5
2017-2018	female	18	PXL Hasselt	bachelor nursing	1e bachelor	5	4	4	3	4	3	5	4	2	2	1	4	5	4	3	3	4	3	4	5	2	3	3	3	3	3	3	3	3	3	3	2	3	3	4	4	2	5	5	5	2	3	3	4
2017-2018	female	18	PXL Hasselt	bachelor nursing	1e bachelor	5	4	5	5	5	4	5	5	3	3	3	1	3	2	3	3	5	3	5	4	4	3	3	4	4	4	4	4	4	4	3	3	4	4	4	4	4	4	4	4	3	4	2	4
2017-2018	female	18	PXL Hasselt	bachelor nursing	1e bachelor	5	4	4	4	4	5	4	4	3	4	4	4	4	4	4	4	3	5	5	4	4	4	4	5	5	5	3	4	4	5	4	4	4	4	4	5	4	4	3	3	5	4	4	4
2017-2018	female	18	PXL Hasselt	bachelor nursing	1e bachelor	5	5	4	4	5	5	4	4	5	5	5	5	5	5	5	5	4	5	5	4	4	4	4	5	4	4	4	5	4	5	4	4	4	4	4	5	4	4	5	4	5	4	3	3
2017-2018	male	21	PXL Hasselt	bachelor nursing	2e bachelor	5	4	4	5	5	4	4	5	5	4	5	5	4	5	5	5	4	4	4	4	5	5	5	5	4	5	5	5	5	5	5	3	5	3	5	4	4	5	4	4	3	4	5	5
2017-2018	female	21	PXL Hasselt	bachelor nursing	2e bachelor	5	5	5	5	5	4	4	4	4	4	4	4	4	4	5	5	5	4	4	4	4	5	4	4	4	4	5	5	4	4	5	5	4	4	5	5	5	4	4	4	5	5	5	5
2017-2018	female	20	PXL Hasselt	bachelor nursing	2e bachelor	5	5	5	5	3	5	5	4	5	5	5	5	5	3	5	5	5	5	5	5	4	5	5	5	3	5	5	4	5	4	4	5	4	5	4	4	4	4	4	4	4	5	5	5
2017-2018	female	19	PXL Hasselt	bachelor nursing	2e bachelor	5	4	5	5	4	5	5	4	2	3	4	3	4	5	2	4	2	5	5	5	2	2	2	5	5	5	2	2	4	4	2	2	4	4	2	2	2	4	4	4	3	4	5	5
2017-2018	female	20	PXL Hasselt	bachelor nursing	3e bachelor	5	4	4	4	5	4	5	4	3	4	3	4	5	4	4	4	3	4	5	4	4	3	3	4	5	3	4	4	4	5	4	3	5	5	4	3	3	5	4	4	4	5	5	5
2017-2018	male	27	PXL Hasselt	bachelor nursing	3e bachelor	5	4	2	1	3	3	4	2	2	3	3	2	3	2	3	4	4	4	2	2	4	4	4	4	3	3	4	4	2	3	4	3	4	4	5	5	4	1	2	2	4	4	2	3
2017-2018	female	42	PXL Hasselt	bachelor nursing	2e bachelor	5	5	5	5	4	5	5	5	5	5	5	3	3	4	5	5	5	5	5	5	3	5	5	4	5	4	4	4	3	3	2	3	3	4	4	4	4	3	4	5	5	5	5	3
2017-2018	male	35	PXL Hasselt	bachelor nursing	3e bachelor	5	5	5	5	1	1	1	1	4	4	4	2	2	2	5	4	4	2	3	2	4	3	3	2	1	2	4	3	2	1	5	4	1	1	4	4	4	2	2	1	4	4	4	4
2017-2018	female	24	PXL Hasselt	bachelor nursing	3e bachelor	5	4	3	4	5	4	4	4	3	4	3	4	5	4	4	4	4	4	4	4	3	4	4	5	5	4	3	3	3	3	3	3	5	4	4	4	2	5	4	4	4	4	3	3
2017-2018	female	27	PXL Hasselt	bachelor nursing	3e bachelor	5	5	5	5	5	5	5	5	5	5	5	5	5	5	5	5	5	5	5	5	5	5	5	5	5	5	5	5	5	5	5	5	5	5	5	5	5	5	5	5	5	4	5	5
2017-2018	female	36	PXL Hasselt	bachelor nursing	3e bachelor	5	4	2	4	5	4	4	5	3	4	3	4	4	3	4	4	3	5	5	4	5	5	4	5	5	4	5	3	5	3	5	2	5	4	3	3	3	5	4	4	5	4	5	4
2017-2018	male	28	PXL Hasselt	bachelor nursing	3e bachelor	5	4	4	4	5	4	4	4	3	4	4	3	3	4	4	4	4	4	4	4	4	4	4	4	4	3	4	5	4	4	4	4	4	4	5	5	3	5	4	3	4	4	3	5
2017-2018	female	22	PXL Hasselt	bachelor nursing	3e bachelor	5	4	5	4	3	5	5	4	3	4	2	3	3	3	5	5	5	5	5	5	2	4	3	2	4	4	3	4	3	5	4	4	5	5	4	3	3	4	3	3	4	4	5	3
2017-2018	female	21	PXL Hasselt	bachelor nursing	3e bachelor	5	5	5	5	5	4	4	4	4	4	4	3	3	5	5	5	5	5	4	4	5	5	5	5	5	4	5	5	4	4	5	5	5	5	5	5	5	5	5	5	4	5	5	5
2017-2018	female	28	PXL Hasselt	bachelor nursing	3e bachelor	5	3	5	4	3	4	4	3	1	2	1	4	3	3	1	1	1	3	4	3	4	4	3	3	4	4	3	3	3	3	3	3	4	3	5	4	2	3	4	3	3	4	3	3
2017-2018	female	28	PXL Hasselt	bachelor nursing	3e bachelor	1	1	1	1	1	1	1	1	2	2	2	4	5	5	2	2	2	4	4	4	2	2	2	4	4	4	2	2	4	4	2	2	4	4	2	2	2	4	4	4	2	4	3	3
2017-2018	female	20	PXL Hasselt	bachelor nursing	3e bachelor	5	5	5	3	5	5	5	3	1	3	4	1	3	3	4	4	4	4	4	4	2	3	3	4	4	4	3	4	4	4	3	3	5	4	3	4	4	4	4	4	4	2	4	1
2017-2018	female	21	PXL Hasselt	bachelor nursing	3e bachelor	5	4	4	3	5	3	3	3	5	4	5	4	5	4	5	5	5	5	5	5	4	5	5	4	5	3	5	5	5	5	5	4	4	4	5	5	4	5	5	4	5	5	5	5
2017-2018	female	24	PXL Hasselt	bachelor nursing	3e bachelor	3	3	3	2	4	4	4	4	4	3	3	3	2	4	3	2	5	4	5	5	3	3	3	3	4	3	3	3	4	3	2	3	3	3	4	5	3	4	5	3	4	3	4	5
2017-2018	female	43	PXL Hasselt	bachelor nursing	3e bachelor	5	5	5	5	5	5	5	5	4	5	5	4	5	4	5	4	4	5	4	4	5	5	5	5	5	5	5	5	5	5	5	5	5	5	5	5	5	5	5	4	5	4	4	4
2017-2018	female	20	PXL Hasselt	bachelor nursing	3e bachelor	5	4	5	4	5	4	4	4	4	2	1	3	4	1	2	3	4	2	3	4	3	4	3	4	4	3	4	4	4	4	4	4	4	4	4	4	2	4	4	2	4	2	5	4
2017-2018	female	24	PXL Hasselt	bachelor nursing	3e bachelor	1	1	1	1	2	2	2	2	4	4	4	3	3	3	3	3	4	2	2	3	3	3	3	2	2	2	3	3	2	2	3	3	2	2	3	3	3	2	2	2	2	3	2	3
2017-2018	male	24	PXL Hasselt	bachelor nursing	3e bachelor	5	5	5	4	4	4	4	4	2	4	2	5	2	2	4	4	4	3	3	3	4	3	3	3	4	4	2	2	4	4	2	3	4	4	2	2	3	4	3	3	4	4	3	4
2017-2018	female	22	PXL Hasselt	bachelor nursing	3e bachelor	5	5	5	4	4	5	5	3	3	4	4	4	4	3	5	5	4	4	4	4	3	4	4	3	4	3	5	3	3	3	5	5	4	4	4	4	3	3	3	3	4	4	3	3
2017-2018	male	21	PXL Hasselt	bachelor nursing	3e bachelor	5	5	5	5	5	5	5	5	1	4	4	1	5	5	5	5	5	5	5	5	3	5	4	4	5	5	2	5	4	5	5	4	5	5	5	3	3	5	3	3	5	4	5	4
2017-2018	female	29	PXL Hasselt	bachelor nursing	3e bachelor	4	4	4	4	4	4	4	4	4	4	4	4	4	4	4	3	4	4	3	4	4	4	4	4	4	2	5	5	3	4	5	5	3	3	5	5	5	4	4	3	1	1	1	1
2017-2018	female	21	PXL Hasselt	bachelor nursing	3e bachelor	5	4	4	5	5	3	3	4	3	5	5	3	5	3	4	5	4	3	4	4	5	5	5	3	4	4	4	4	4	4	5	4	4	4	5	5	4	4	4	3	5	3	4	5
2017-2018	female	20	PXL Hasselt	bachelor nursing	3e bachelor	5	4	5	4	4	4	5	4	3	3	3	3	4	4	4	4	4	5	5	5	3	4	4	5	5	5	3	4	3	4	3	4	4	4	5	4	3	5	5	3	4	4	5	5
2017-2018	female	27	PXL Hasselt	bachelor nursing	3e bachelor	5	4	4	3	5	4	5	4	3	4	4	4	5	4	4	4	4	4	4	4	3	4	2	5	5	5	3	3	4	4	3	3	5	5	4	4	3	4	5	4	4	4	2	3
2017-2018	female	21	PXL Hasselt	bachelor nursing	3e bachelor	5	4	5	4	5	5	3	4	4	3	5	2	3	5	4	4	5	4	5	4	5	5	3	4	4	3	3	3	4	4	3	2	2	2	5	5	3	5	5	2	4	4	5	5
2017-2018	female	21	PXL Hasselt	bachelor nursing	3e bachelor	5	4	4	3	5	4	5	4	3	4	4	4	5	4	4	4	4	4	4	4	3	4	2	5	5	5	3	3	4	4	3	3	5	5	4	4	3	4	5	4	4	4	2	3
2017-2018	female	23	PXL Hasselt	bachelor nursing	3e bachelor	5	4	4	4	5	4	4	4	4	3	5	3	4	4	5	4	4	5	4	4	3	2	2	3	2	2	4	4	3	3	4	3	4	3	5	5	3	3	5	3	2	3	2	4
2017-2018	male	25	PXL Hasselt	bachelor nursing	3e bachelor	3	2	3	3	2	2	2	2	3	2	2	2	2	2	2	2	1	2	2	2	2	2	3	3	2	2	3	2	2	3	3	2	3	2	2	3	2	3	2	2	3	3	2	2
2017-2018	female	20	PXL Hasselt	bachelor nursing	3e bachelor	5	4	5	4	4	3	5	4	4	4	4	3	4	4	5	5	4	5	4	3	5	4	4	5	4	3	5	5	5	5	4	4	4	4	4	4	5	4	4	5	5	4	4	5
2017-2018	female	20	PXL Hasselt	bachelor nursing	3e bachelor	5	5	3	3	5	5	2	3	2	4	4	3	4	4	2	2	2	1	1	1	4	4	4	4	4	4	4	4	4	4	4	4	4	4	4	4	4	4	4	4	4	4	4	3
2017-2018	male	21	PXL Hasselt	bachelor nursing	3e bachelor	5	4	4	5	4	4	4	3	3	3	2	2	3	4	4	4	4	4	4	4	3	4	3	4	3	4	5	5	4	5	3	4	4	4	3	3	3	3	3	3	4	4	4	4
2017-2018	male	21	PXL Hasselt	bachelor nursing	3e bachelor	5	4	5	4	5	4	5	4	2	4	4	2	4	4	4	4	4	4	4	4	5	4	5	5	5	5	4	4	4	4	5	5	5	5	4	5	4	4	4	5	5	5	5	4
2017-2018	female	22	PXL Hasselt	bachelor nursing	3e bachelor	2	2	2	2	4	4	4	4	2	2	2	4	4	4	2	2	2	4	4	4	2	2	2	4	4	4	2	2	4	4	2	2	4	4	2	2	2	4	4	4	4	4	4	4
2017-2018	female	24	PXL Hasselt	bachelor nursing	3e bachelor	5	5	5	5	4	4	4	4	3	3	3	3	3	3	4	4	4	4	4	4	4	4	4	4	4	4	4	4	4	4	4	4	4	4	4	4	4	4	4	4	3	3	3	2
2017-2018	male	24	PXL Hasselt	bachelor nursing	3e bachelor	3	3	3	3	3	3	3	3	2	2	2	1	1	1	3	3	3	2	2	2	2	2	2	2	2	2	2	2	2	2	2	2	2	2	2	2	2	2	2	2	2	3	2	3
2017-2018	male	34	PXL Hasselt	bachelor nursing	3e bachelor	5	5	5	5	5	5	5	5	5	5	5	5	5	5	4	4	4	4	4	4	4	4	4	4	4	4	4	4	4	4	4	4	4	4	5	5	5	5	5	5	2	4	4	4
2017-2018	female	24	PXL Hasselt	bachelor nursing	3e bachelor	5	5	3	4	5	5	5	4	3	3	3	3	2	4	4	3	4	3	2	4	4	4	4	4	4	4	4	3	4	3	4	3	5	4	3	3	3	3	4	3	4	3	4	4
2017-2018	female	21	PXL Hasselt	bachelor nursing	3e bachelor	5	4	1	5	5	3	4	3	1	5	3	5	5	3	3	3	1	4	3	4	3	3	1	4	5	5	1	1	5	4	4	4	4	4	1	1	3	4	4	3	4	1	4	1
2017-2018	female	21	PXL Hasselt	bachelor nursing	3e bachelor	4	4	4	4	5	5	5	5	4	4	4	4	4	4	4	4	4	5	5	5	4	4	4	5	5	5	3	3	4	4	4	4	4	4	5	5	5	4	4	4	4	4	5	5
2017-2018	female	24	PXL Hasselt	bachelor nursing	3e bachelor	4	4	3	4	4	3	4	4	2	2	2	3	3	3	3	3	3	3	3	3	3	3	3	3	3	3	3	3	3	3	3	3	3	3	3	3	3	3	3	3	4	4	3	4
2017-2018	male	25	PXL Hasselt	bachelor nursing	3e bachelor	2	4	4	4	4	3	3	4	3	4	3	4	3	4	4	3	3	3	3	3	4	4	2	4	4	3	3	3	4	4	5	4	3	3	4	4	3	4	4	4	4	4	4	3
2017-2018	female	30	PXL Hasselt	bachelor nursing	3e bachelor	4	4	4	4	1	1	1	1	4	4	4	2	2	2	2	2	4	1	1	1	3	4	4	2	1	1	2	2	2	2	4	4	1	1	3	4	4	1	1	1	5	2	2	4
2017-2018	female	24	PXL Hasselt	bachelor nursing	3e bachelor	4	4	4	4	4	4	5	4	3	4	3	2	3	4	4	4	5	5	5	5	4	5	5	4	5	5	5	5	5	5	3	4	3	5	4	4	3	5	4	4	2	2	4	4
2017-2018	female	21	PXL Hasselt	bachelor nursing	3e bachelor	5	5	4	4	5	5	4	4	2	2	2	4	2	2	4	3	3	3	4	4	3	5	3	2	5	3	4	4	2	2	3	3	3	3	2	3	3	3	3	3	4	3	4	2
2017-2018	female	32	PXL Hasselt	bachelor nursing	3e bachelor	1	1	1	1	1	2	2	2	2	2	1	3	2	1	1	1	1	1	2	2	2	1	1	2	2	2	1	1	1	1	2	2	2	2	1	1	2	1	3	3	3	4	4	2
2017-2018	female	32	PXL Hasselt	bachelor nursing	3e bachelor	5	5	5	3	4	4	4	3	3	4	5	3	4	3	4	5	4	3	4	4	3	5	4	3	5	3	5	5	5	5	4	4	4	4	5	5	5	5	5	5	5	4	4	3
2017-2018	female	20	PXL Hasselt	bachelor nursing	3e bachelor	1	2	3	2	1	3	3	2	2	1	2	1	1	1	1	1	1	2	2	2	2	3	3	3	3	3	1	1	1	1	2	2	3	2	1	1	2	1	1	3	1	2	3	3
2017-2018	female	20	PXL Hasselt	bachelor nursing	1e bachelor	5	5	5	5	5	5	4	4	5	3	3	5	5	4	4	4	4	4	4	4	3	4	3	3	4	3	4	3	4	4	3	3	3	3	4	4	3	5	4	3	4	4	4	3
2017-2018	female	31	PXL Hasselt	bachelor nursing	1e bachelor	4	4	3	5	5	2	5	2	2	2	4	1	1	1	1	1	1	1	1	1	1	1	1	1	1	1	1	1	1	1	1	1	1	1	1	1	1	1	1	1	1	1	1	1
2017-2018	female	18	PXL Hasselt	bachelor nursing	1e bachelor	5	4	3	4	5	5	3	4	3	1	3	3	1	4	5	5	5	5	5	5	2	4	3	3	5	4	1	5	2	5	3	3	5	3	3	5	3	4	5	3	4	1	5	5
2017-2018	male	19	PXL Hasselt	bachelor nursing	1e bachelor	4	4	3	3	5	4	3	3	3	3	3	3	3	3	4	3	2	3	3	2	3	5	4	3	3	3	4	4	4	4	4	4	3	3	3	3	3	3	3	3	3	4	4	3
2017-2018	female	19	PXL Hasselt	bachelor nursing	1e bachelor	5	4	3	3	5	4	4	3	3	4	3	3	3	2	4	4	4	3	3	4	3	4	4	2	4	3	4	4	4	4	3	4	4	4	4	3	3	4	3	3	3	4	4	4
2017-2018	female	20	PXL Hasselt	bachelor nursing	1e bachelor	5	4	1	3	5	4	3	2	3	1	1	2	4	2	5	5	5	4	4	4	4	4	4	3	4	2	4	5	5	5	2	3	2	3	4	3	3	5	3	4	4	3	5	5
2017-2018	female	20	PXL Hasselt	bachelor nursing	1e bachelor	5	4	5	3	5	5	5	4	5	5	5	5	5	5	5	4	4	5	5	3	4	2	4	4	4	5	3	4	3	4	4	4	4	4	4	5	3	4	5	3	5	5	4	5
2017-2018	female	25	PXL Hasselt	bachelor nursing	1e bachelor	5	2	2	5	5	2	2	5	4	4	4	4	1	1	4	3	3	1	1	3	4	4	4	2	3	4	3	3	3	3	3	3	3	3	3	3	3	3	3	3	3	3	3	3
2017-2018	female	20	PXL Hasselt	bachelor nursing	1e bachelor	5	4	4	3	4	2	3	3	2	3	4	3	3	3	4	4	4	4	4	3	4	4	5	4	4	4	4	4	4	4	4	5	4	4	5	5	4	4	4	5	4	5	5	4
2017-2018	female	20	PXL Hasselt	bachelor nursing	1e bachelor	4	4	5	4	4	4	5	4	3	3	4	3	4	4	4	4	4	3	4	3	4	5	3	4	4	3	4	4	4	4	3	3	3	3	4	4	4	4	4	4	4	4	3	4
2017-2018	female	21	PXL Hasselt	bachelor nursing	2e bachelor	5	5	5	5	5	5	5	5	4	5	5	4	5	5	5	5	5	5	5	5	5	5	5	5	5	5	5	5	5	5	4	5	5	5	5	5	5	5	5	5	5	4	5	5
2017-2018	male	21	PXL Hasselt	bachelor nursing	1e bachelor	5	5	4	4	5	5	5	4	3	3	3	3	3	3	5	5	5	5	5	5	4	4	3	4	4	3	4	4	4	4	4	3	4	3	5	5	3	4	4	3	5	4	3	4
2017-2018	female	19	PXL Hasselt	bachelor nursing	1e bachelor	5	4	5	5	3	2	5	4	5	3	4	1	3	3	4	4	4	4	2	2	5	5	5	3	3	3	5	5	3	3	3	3	3	3	5	5	3	3	3	1	1	1	3	2
2017-2018	female	20	PXL Hasselt	bachelor nursing	1e bachelor	5	4	4	2	5	4	4	4	2	5	2	4	5	3	4	4	4	4	4	4	4	4	2	4	4	4	1	1	1	1	2	2	2	4	5	5	5	5	5	5	3	2	4	4
2017-2018	female	21	PXL Hasselt	bachelor nursing	2e bachelor	5	5	5	5	5	5	5	5	4	3	5	2	4	5	5	5	5	5	5	5	3	5	5	3	5	5	4	4	4	4	5	4	5	4	5	5	3	5	5	3	4	4	5	5
2017-2018	female	20	PXL Hasselt	bachelor nursing	2e bachelor	1	2	1	1	1	2	1	1	1	1	2	2	2	3	2	2	2	2	2	2	1	1	3	2	1	3	3	3	3	3	1	2	2	3	2	2	2	3	3	3	2	1	1	2
2017-2018	female	19	PXL Hasselt	bachelor nursing	1e bachelor	5	5	5	5	3	4	5	3	4	4	4	3	3	4	4	4	4	4	4	4	4	4	4	4	4	4	4	4	4	4	4	4	3	3	4	5	4	3	4	4	4	4	3	5
2017-2018	female	22	PXL Hasselt	bachelor nursing	2e bachelor	5	4	4	4	5	4	4	4	3	3	4	3	3	4	4	3	3	4	4	3	4	4	4	4	3	4	3	3	3	3	3	4	3	4	4	3	4	4	4	4	5	4	5	3
2017-2018	female	20	PXL Hasselt	bachelor nursing	1e bachelor	4	5	4	5	4	4	4	4	4	5	4	4	5	4	5	5	4	4	4	4	4	4	4	4	4	4	5	5	5	5	4	3	4	3	4	4	4	4	4	4	5	2	5	4
2017-2018	female	20	PXL Hasselt	bachelor nursing	2e bachelor	5	4	3	4	4	4	4	4	3	2	3	4	4	3	4	4	4	4	4	4	3	3	4	4	4	3	2	2	4	4	2	4	4	4	3	4	4	4	4	4	3	3	3	3
2017-2018	male	18	PXL Hasselt	bachelor nursing	1e bachelor	4	5	5	4	2	2	5	4	4	5	4	4	3	4	4	4	4	4	4	4	2	4	4	3	4	3	5	5	5	5	4	5	4	5	4	5	2	4	5	4	4	4	4	4
2017-2018	male	21	PXL Hasselt	bachelor nursing	2e bachelor	5	4	5	5	5	4	5	4	4	3	3	4	4	3	4	4	4	5	4	4	3	5	5	5	5	5	5	4	5	4	4	4	5	4	5	5	4	5	5	4	4	3	5	5
2017-2018	female	19	PXL Hasselt	bachelor nursing	2e bachelor	4	3	3	4	3	3	4	4	3	2	2	3	3	3	3	4	3	3	4	4	3	3	2	3	3	2	2	2	3	4	2	2	4	3	2	3	3	3	3	3	3	3	3	3
2017-2018	female	19	PXL Hasselt	bachelor nursing	1e bachelor	5	4	4	4	3	2	3	3	4	4	4	2	2	1	4	4	4	3	4	3	4	4	4	3	4	3	4	4	4	2	4	3	3	3	4	4	4	4	3	3	4	4	3	4
2017-2018	female	21	PXL Hasselt	bachelor nursing	1e bachelor	5	5	5	5	5	5	5	5	4	4	4	4	4	4	4	4	4	4	4	4	4	4	4	4	4	4	4	4	4	4	4	4	4	4	4	4	4	4	4	5	3	4	4	4
2017-2018	female	20	PXL Hasselt	bachelor nursing	1e bachelor	5	5	5	5	4	4	4	4	3	3	3	4	4	4	3	3	3	5	4	3	4	4	4	4	4	4	4	4	4	4	4	4	4	4	5	5	5	5	5	5	5	4	5	5
2017-2018	female	28	PXL Hasselt	bachelor nursing	1e bachelor	5	4	3	3	5	4	5	4	3	4	4	4	5	5	3	5	4	3	5	4	4	2	3	4	3	4	4	2	4	3	4	4	5	5	5	4	2	5	4	3	5	4	3	3
2017-2018	male	18	PXL Hasselt	bachelor nursing	1e bachelor	5	4	4	4	4	4	3	4	3	4	4	3	4	3	4	4	4	4	4	4	4	4	4	4	4	4	4	4	3	4	4	4	4	4	4	4	3	4	4	3	4	3	4	3
2017-2018	female	19	PXL Hasselt	bachelor nursing	1e bachelor	5	4	4	5	5	3	5	5	2	4	3	1	3	3	3	3	3	3	3	3	3	3	3	3	3	3	3	3	3	3	3	3	3	3	3	3	3	3	3	3	2	4	4	4
2017-2018	female	19	PXL Hasselt	bachelor nursing	1e bachelor	5	4	5	4	4	3	4	5	3	2	3	4	3	4	4	3	4	4	4	4	3	4	2	3	4	3	3	4	3	4	3	3	4	4	4	4	3	3	4	4	5	3	4	4
2017-2018	female	21	PXL Hasselt	bachelor nursing	1e bachelor	5	4	4	3	5	3	5	3	3	5	3	4	5	3	5	5	5	5	5	5	3	4	4	4	4	4	3	5	3	5	3	4	3	3	5	5	3	5	5	3	3	4	5	4
2017-2018	male	19	PXL Hasselt	bachelor nursing	1e bachelor	5	5	4	5	4	4	4	4	4	3	4	5	4	4	4	4	4	4	4	3	4	4	3	4	4	3	3	4	4	3	3	4	4	4	4	5	3	4	5	3	4	5	5	4
2017-2018	female	19	PXL Hasselt	bachelor nursing	1e bachelor	5	1	2	3	5	3	2	3	1	1	1	1	1	1	3	3	3	1	3	3	3	3	3	3	3	3	3	4	3	4	3	3	3	3	4	4	3	4	4	3	2	3	3	3
2017-2018	female	21	PXL Hasselt	bachelor nursing	2e bachelor	5	3	4	5	5	5	5	5	3	5	5	5	5	5	3	3	4	5	4	5	3	3	3	3	5	5	3	5	3	5	3	3	3	3	3	3	4	2	5	4	5	3	5	3
2017-2018	female	20	PXL Hasselt	bachelor nursing	1e bachelor	5	4	4	4	5	4	4	4	5	3	2	5	3	2	5	5	4	5	5	4	3	4	4	3	4	4	2	5	2	5	5	4	5	4	5	3	4	5	3	4	5	4	4	5
2017-2018	female	18	PXL Hasselt	bachelor nursing	1e bachelor	5	5	5	5	4	5	5	5	3	3	3	4	5	5	5	5	5	5	5	5	5	5	4	5	5	5	5	5	5	5	5	5	5	5	5	5	5	5	5	5	5	5	5	5
2017-2018	female	23	PXL Hasselt	bachelor nursing	1e bachelor	4	5	4	3	5	4	5	5	2	3	4	4	4	4	2	4	4	4	4	4	4	3	3	5	5	5	4	4	4	4	4	4	5	5	5	5	5	5	5	5	3	4	5	4
2017-2018	male	19	PXL Hasselt	bachelor nursing	1e bachelor	5	5	5	4	5	4	5	4	5	4	4	4	5	5	4	4	4	5	4	5	5	4	5	5	5	5	4	3	5	5	4	4	5	5	5	5	5	5	4	5	5	5	4	4
2017-2018	male	20	PXL Hasselt	bachelor nursing	1e bachelor	3	3	3	3	3	3	3	3	3	3	3	3	3	3	3	3	3	3	3	3	3	3	3	3	3	3	3	3	3	3	3	3	3	3	3	3	3	3	3	3	3	3	3	3
2017-2018	male	21	PXL Hasselt	bachelor nursing	2e bachelor	5	4	4	4	5	4	4	4	1	2	1	4	4	4	5	5	5	5	5	5	5	5	5	5	5	5	4	4	4	5	3	4	4	4	5	5	5	5	5	5	4	4	5	4
2017-2018	male	21	PXL Hasselt	bachelor nursing	2e bachelor	5	4	4	4	5	4	4	4	1	2	1	4	4	4	5	5	5	5	5	5	5	5	5	5	5	5	4	4	4	5	3	4	4	4	5	5	5	5	5	5	4	4	5	4
2017-2018	male	19	PXL Hasselt	bachelor nursing	1e bachelor	5	4	4	4	5	3	5	5	4	4	4	4	4	3	4	5	5	4	5	5	3	2	3	3	4	4	4	4	4	4	4	4	4	4	3	4	3	5	4	5	4	4	3	4
2017-2018	female	20	PXL Hasselt	bachelor nursing	2e bachelor	5	4	5	5	5	4	5	5	5	5	5	4	4	5	5	5	5	5	5	5	5	5	5	5	5	5	5	5	5	5	5	5	5	5	5	5	5	4	5	5	5	5	5	5
2017-2018	female	19	PXL Hasselt	bachelor nursing	1e bachelor	5	1	4	4	1	2	3	3	3	5	5	3	5	1	5	5	5	5	5	5	3	4	2	2	3	2	3	2	4	3	2	2	4	4	2	2	2	4	4	3	5	3	2	4
2017-2018	male	20	PXL Hasselt	bachelor nursing	2e bachelor	4	4	4	4	4	4	3	4	4	3	4	4	3	4	3	4	3	5	4	4	4	4	4	4	4	4	4	4	4	4	4	3	3	3	5	4	4	4	4	4	4	4	4	4
2017-2018	female	20	PXL Hasselt	bachelor nursing	1e bachelor	4	2	3	4	5	4	4	4	1	3	5	5	4	5	4	4	3	4	4	4	4	3	2	4	3	4	3	1	3	1	3	4	4	4	4	4	3	4	4	4	5	4	4	3
2017-2018	female	35	PXL Hasselt	bachelor nursing	1e bachelor	4	4	3	3	4	4	3	3	3	3	3	3	3	3	4	4	4	4	4	4	3	3	3	3	3	3	4	4	4	4	3	3	3	3	3	3	3	3	3	3	5	5	5	4
2017-2018	male	22	PXL Hasselt	bachelor nursing	2e bachelor	5	4	4	4	4	4	4	4	3	2	2	4	2	2	4	4	4	4	4	4	4	4	4	4	4	4	4	4	4	4	4	4	4	4	3	3	2	4	2	2	4	4	5	4
2017-2018	male	22	PXL Hasselt	bachelor nursing	2e bachelor	5	3	4	4	5	3	4	3	4	5	5	3	5	3	5	4	5	4	4	4	4	5	4	4	5	3	4	4	4	4	4	4	4	4	5	5	4	3	4	3	5	4	4	5
2017-2018	female	18	PXL Hasselt	bachelor nursing	1e bachelor	5	4	4	4	3	4	4	4	4	4	4	3	4	3	4	4	4	4	4	3	4	4	4	4	4	4	3	5	3	4	3	4	3	4	4	3	4	4	3	4	4	3	4	3
2017-2018	female	19	PXL Hasselt	bachelor nursing	1e bachelor	5	5	5	5	5	5	5	5	1	3	4	1	3	4	5	5	5	5	5	5	3	4	4	3	4	4	4	5	4	5	5	5	5	5	4	4	2	4	4	1	3	4	2	2
2017-2018	female	21	PXL Hasselt	bachelor nursing	2e bachelor	5	3	5	4	3	3	3	4	1	3	3	1	2	3	2	4	4	3	1	4	2	5	2	4	4	1	1	5	3	4	4	4	3	3	5	2	4	1	3	1	2	2	2	3
2017-2018	male	23	PXL Hasselt	bachelor nursing	1e bachelor	5	4	5	4	5	4	4	4	4	4	4	3	4	3	4	5	4	4	3	3	3	3	2	4	2	2	5	5	5	5	3	3	2	2	4	5	4	3	3	3	4	3	3	3
2017-2018	female	24	PXL Hasselt	bachelor nursing	1e bachelor	1	1	1	2	1	1	1	2	3	3	3	3	3	3	2	1	1	2	1	1	1	1	1	1	1	1	1	2	1	2	1	1	1	1	1	1	2	1	1	2	2	3	3	2
2017-2018	male	21	PXL Hasselt	bachelor nursing	2e bachelor	5	3	5	3	5	2	4	3	5	5	3	2	3	3	5	5	5	5	2	3	2	5	4	4	2	2	5	5	5	5	5	3	3	5	5	3	3	4	3	3	2	4	2	3
2017-2018	female	20	PXL Hasselt	bachelor nursing	2e bachelor	5	4	4	4	5	4	5	4	3	3	4	4	3	4	4	4	4	4	4	4	3	3	3	4	4	3	3	3	3	3	4	4	4	4	3	4	3	3	4	3	4	4	4	4
2017-2018	female	19	PXL Hasselt	bachelor nursing	2e bachelor	5	5	4	4	5	4	4	3	3	3	3	4	3	3	4	4	4	5	5	5	4	5	4	5	5	4	4	5	4	3	4	3	4	4	2	3	4	5	4	4	4	3	5	4
2017-2018	female	20	PXL Hasselt	bachelor nursing	2e bachelor	5	5	5	5	4	4	4	4	2	2	3	5	5	5	4	4	4	5	5	4	4	5	5	4	5	5	5	5	4	4	5	5	4	4	5	5	4	4	4	3	5	5	5	5
2017-2018	male	19	PXL Hasselt	bachelor nursing	2e bachelor	5	5	5	4	5	5	5	4	3	4	3	3	4	3	5	5	5	4	4	4	4	5	4	4	5	4	4	4	4	4	3	4	5	4	4	4	3	4	4	3	4	4	3	4
2017-2018	female	20	PXL Hasselt	bachelor nursing	2e bachelor	5	5	5	5	5	4	5	5	4	4	4	5	5	5	5	5	5	5	5	5	5	5	4	5	5	5	4	5	5	5	5	5	4	4	5	5	3	5	5	4	5	5	4	5
2017-2018	female	21	PXL Hasselt	bachelor nursing	2e bachelor	5	4	3	4	5	4	4	4	3	3	4	4	4	3	4	4	4	4	4	4	5	4	4	5	5	4	4	3	4	4	3	3	4	3	4	4	3	4	4	3	4	4	5	3
2017-2018	male	19	PXL Hasselt	bachelor nursing	2e bachelor	5	5	5	5	5	5	5	5	4	4	4	3	4	3	5	5	5	4	4	4	5	5	5	4	5	4	4	5	4	4	5	4	4	4	5	5	5	4	3	4	4	4	3	4
2017-2018	male	21	PXL Hasselt	bachelor nursing	2e bachelor	5	5	5	5	4	4	4	4	4	4	4	4	4	4	4	5	4	5	5	5	5	5	5	5	5	5	4	4	4	4	5	5	5	5	5	5	5	5	5	5	4	4	5	3
2017-2018	female	20	PXL Hasselt	bachelor nursing	2e bachelor	5	4	5	4	5	5	5	4	3	3	3	2	3	3	5	5	4	5	5	5	3	4	4	3	4	4	4	4	5	4	4	3	5	4	5	5	4	5	5	5	5	4	3	4
2017-2018	female	20	PXL Hasselt	bachelor nursing	2e bachelor	5	4	4	4	4	4	4	4	3	4	3	3	3	3	4	4	3	4	3	3	3	3	4	3	3	4	2	3	2	3	2	4	3	3	5	4	3	2	2	3	2	3	3	2
2017-2018	female	21	PXL Hasselt	bachelor nursing	2e bachelor	5	5	5	5	5	5	5	5	3	4	4	3	4	4	5	5	5	5	5	5	4	4	4	4	4	4	4	4	3	5	3	4	4	4	4	4	3	4	4	3	5	4	5	5
2017-2018	female	20	PXL Hasselt	bachelor nursing	2e bachelor	5	5	4	4	5	4	4	4	2	2	3	1	2	3	4	4	3	3	4	2	5	5	5	5	5	5	2	3	3	3	4	4	5	4	4	4	5	3	3	4	4	2	3	4
2017-2018	female	20	PXL Hasselt	bachelor nursing	2e bachelor	5	5	5	4	4	4	4	5	3	5	3	3	5	3	4	3	2	4	3	3	4	5	4	4	4	4	4	5	4	5	4	3	4	4	5	4	4	4	4	5	4	5	2	3
2017-2018	female	20	PXL Hasselt	bachelor nursing	2e bachelor	5	4	5	5	4	4	5	5	4	4	5	4	4	3	4	4	4	4	4	4	2	3	2	4	4	5	1	1	1	1	4	4	4	4	3	4	4	4	4	4	4	4	3	4
2017-2018	female	20	PXL Hasselt	bachelor nursing	2e bachelor	4	3	3	2	4	3	3	1	3	1	1	1	1	1	3	1	3	4	4	5	3	4	3	3	4	3	4	4	4	4	1	1	4	1	3	3	1	4	4	1	3	2	4	4
2017-2018	female	19	PXL Hasselt	bachelor nursing	2e bachelor	5	3	2	2	5	3	4	4	2	4	3	4	4	4	4	4	2	4	4	4	5	4	4	5	5	5	4	5	5	5	3	4	4	5	5	5	3	5	5	5	5	5	5	3
2017-2018	female	20	PXL Hasselt	bachelor nursing	2e bachelor	5	5	5	4	5	4	5	4	4	5	4	3	4	4	5	4	5	3	3	5	4	4	5	4	4	3	5	5	4	4	4	5	4	4	4	5	5	4	4	4	4	4	4	5
2017-2018	female	20	PXL Hasselt	bachelor nursing	2e bachelor	5	4	4	3	5	3	2	2	3	3	4	3	4	2	3	2	3	4	3	4	1	3	3	4	3	3	3	4	3	4	3	2	4	4	3	4	3	4	4	3	4	3	4	3
2017-2018	female	20	PXL Hasselt	bachelor nursing	2e bachelor	5	3	4	4	4	1	4	4	1	4	4	1	2	2	4	4	4	4	5	4	4	4	4	4	4	4	4	4	1	4	4	4	4	4	4	3	4	4	3	5	4	1	2	2
2017-2018	male	21	PXL Hasselt	bachelor nursing	2e bachelor	4	3	4	3	3	2	5	4	1	3	3	3	4	1	4	2	1	5	4	5	1	5	1	1	5	3	1	1	4	5	4	1	4	3	4	5	3	2	5	5	4	1	4	5
2017-2018	male	22	PXL Hasselt	bachelor nursing	2e bachelor	4	3	2	4	4	4	5	4	4	4	4	3	4	4	4	5	4	4	4	4	4	4	4	4	4	4	3	4	4	4	5	5	4	4	4	4	3	4	4	4	4	4	4	3
2017-2018	male	19	PXL Hasselt	bachelor nursing	2e bachelor	5	5	5	4	5	5	5	4	3	5	5	3	3	5	5	5	5	5	5	5	4	5	4	5	5	4	3	4	3	4	5	4	5	5	5	5	5	5	5	5	5	3	4	4
2017-2018	female	19	PXL Hasselt	bachelor nursing	2e bachelor	5	5	5	5	5	5	5	5	3	3	5	3	5	5	4	4	4	5	4	4	5	4	5	5	5	5	3	4	3	4	5	5	5	5	4	3	3	5	3	3	4	4	4	5
2017-2018	male	24	PXL Hasselt	bachelor nursing	2e bachelor	5	5	5	4	4	4	4	4	3	3	3	3	3	4	4	4	4	4	4	4	3	4	5	4	4	5	3	1	3	1	5	5	4	5	5	5	2	4	4	3	5	3	4	4
2017-2018	female	20	PXL Hasselt	bachelor nursing	2e bachelor	5	4	5	3	5	4	5	3	2	2	2	2	2	2	4	5	4	4	5	4	4	4	4	4	4	4	4	4	4	4	2	2	2	2	4	4	2	4	4	2	4	4	2	4
2017-2018	male	23	PXL Hasselt	bachelor nursing	2e bachelor	5	4	4	3	2	1	4	4	3	3	3	4	3	3	2	2	2	4	4	4	1	1	1	4	4	4	3	3	4	3	1	1	3	2	4	4	3	1	2	4	2	2	1	3
2017-2018	female	20	PXL Hasselt	bachelor nursing	2e bachelor	5	5	3	5	5	5	3	5	2	2	5	4	5	5	4	5	5	5	5	5	3	5	5	4	5	5	4	5	5	5	4	5	4	5	3	5	5	5	5	5	5	4	5	5
2017-2018	female	21	PXL Hasselt	bachelor nursing	2e bachelor	5	5	5	3	5	5	5	3	1	1	1	1	1	1	1	1	1	1	1	1	3	2	2	3	2	2	2	2	2	2	2	2	2	2	1	1	1	1	1	1	5	1	5	1
2017-2018	female	20	PXL Hasselt	bachelor nursing	2e bachelor	5	4	2	1	5	4	3	3	2	2	2	4	2	3	4	3	5	4	5	5	4	4	4	4	4	4	3	5	4	5	5	5	5	5	3	4	3	4	4	3	2	2	4	4
2017-2018	male	21	PXL Hasselt	bachelor nursing	2e bachelor	5	4	4	4	5	5	4	4	3	3	3	3	3	4	4	3	2	4	5	5	3	3	4	4	4	4	3	3	4	4	4	4	5	4	2	3	2	4	3	4	4	4	4	3
2017-2018	female	20	PXL Hasselt	bachelor nursing	2e bachelor	5	3	3	4	5	4	4	4	2	5	3	3	5	4	4	4	4	4	4	4	3	3	3	3	4	4	2	4	3	4	4	3	4	3	3	3	4	3	3	4	4	3	2	2
2017-2018	female	19	PXL Hasselt	bachelor nursing	2e bachelor	5	4	5	5	5	5	5	5	4	3	3	5	5	5	4	4	3	4	4	3	4	4	4	5	5	5	3	3	4	4	3	3	4	4	4	4	3	5	5	3	4	4	5	4
2017-2018	female	21	PXL Hasselt	bachelor nursing	2e bachelor	5	5	5	4	5	5	5	5	3	2	4	5	4	4	3	3	3	4	4	4	4	5	5	4	5	5	2	4	4	4	3	3	4	4	3	3	3	5	5	5	5	5	5	4
2017-2018	female	25	PXL Hasselt	bachelor nursing	2e bachelor	5	4	4	4	4	4	4	4	3	4	3	4	4	4	4	4	3	4	4	3	3	4	4	3	4	4	4	3	4	3	3	3	3	3	3	3	3	3	3	3	4	4	4	4
2017-2018	female	33	PXL Hasselt	bachelor nursing	2e bachelor	5	4	4	5	4	4	4	4	3	3	4	3	3	4	4	4	4	4	4	4	4	4	3	4	3	3	5	5	5	5	4	3	4	3	5	5	4	4	4	4	4	2	4	5
2017-2018	female	20	PXL Hasselt	bachelor nursing	2e bachelor	5	4	4	4	4	4	4	4	3	3	4	3	4	4	4	4	3	4	3	3	3	3	3	3	3	3	3	4	3	3	3	3	3	3	4	4	4	3	3	3	3	3	4	3
2017-2018	female	19	PXL Hasselt	bachelor nursing	2e bachelor	5	4	4	3	4	3	4	3	2	3	2	2	3	2	3	3	3	3	3	4	4	4	3	4	4	4	3	3	3	4	4	4	4	4	4	4	4	4	3	3	5	4	4	3
2017-2018	female	19	PXL Hasselt	bachelor nursing	1e bachelor	4	3	4	3	5	3	5	3	1	1	1	4	4	4	4	4	4	4	4	4	3	3	3	3	3	3	3	4	4	4	2	2	3	3	3	3	3	3	3	3	4	4	4	3
2017-2018	female	21	PXL Hasselt	bachelor nursing	2e bachelor	5	3	3	3	5	3	3	3	4	4	4	2	2	2	4	4	3	3	2	2	3	3	3	2	2	2	3	3	3	3	3	4	2	3	4	4	3	4	4	3	4	1	2	1
2017-2018	female	19	PXL Hasselt	bachelor nursing	1e bachelor	5	4	3	4	5	4	4	4	4	4	4	4	4	4	4	4	4	4	4	4	3	5	5	4	4	4	5	5	5	5	4	4	4	4	4	4	4	3	3	3	5	5	5	5
2018-2019	male	40	PXL Hasselt	bachelor nursing	1e bachelor	5	4	5	5	5	4	5	5	3	4	4	3	4	4	5	5	4	5	5	4	2	5	5	2	5	5	2	4	2	4	4	2	4	2	5	5	5	5	5	5	4	5	5	5
2018-2019	female	37	PXL Hasselt	bachelor nursing	1e bachelor	5	5	4	5	3	3	4	3	5	5	5	2	1	2	5	5	5	5	5	5	3	3	3	3	3	3	3	3	3	3	3	3	3	3	5	5	5	2	2	2	4	4	4	5
2018-2019	female	30	PXL Hasselt	bachelor nursing	1e bachelor	5	5	5	5	3	3	3	3	2	2	2	4	4	4	4	4	4	5	5	5	4	4	4	4	5	5	2	4	2	2	4	4	3	3	5	5	5	5	5	5	5	5	5	3
2018-2019	female	30	PXL Hasselt	bachelor nursing	1e bachelor	5	5	4	4	3	3	3	3	3	3	3	3	3	3	4	4	4	3	3	3	3	3	3	3	3	3	3	3	3	3	2	2	3	3	5	5	5	3	3	3	4	3	2	2
2018-2019	female	28	PXL Hasselt	bachelor nursing	1e bachelor	5	5	5	5	5	5	5	5	4	4	5	1	1	1	5	5	5	3	2	2	5	5	5	2	3	2	4	3	1	1	4	5	2	3	3	3	4	1	1	2	3	3	1	3
2018-2019	female	28	PXL Hasselt	bachelor nursing	1e bachelor	5	4	5	5	5	4	4	4	3	5	4	3	4	3	5	5	5	4	4	4	4	4	4	3	4	4	3	4	3	4	5	4	4	4	5	5	2	4	4	2	4	3	4	4
2018-2019	female	27	PXL Hasselt	bachelor nursing	1e bachelor	5	4	5	4	4	4	4	4	4	4	5	4	4	4	4	4	5	4	4	4	4	4	3	4	3	3	3	3	3	3	4	4	4	4	4	4	4	4	3	3	3	4	3	4
2018-2019	male	26	PXL Hasselt	bachelor nursing	1e bachelor	5	5	5	5	4	4	5	5	4	3	5	4	4	5	4	5	5	4	4	4	5	5	4	5	5	4	4	4	5	5	4	4	5	5	5	5	4	5	5	4	4	4	3	3
2018-2019	female	26	PXL Hasselt	bachelor nursing	1e bachelor	5	5	5	3	4	4	4	3	3	3	3	2	3	3	5	5	4	4	4	3	4	5	4	4	5	4	4	5	4	5	4	4	4	4	5	5	3	5	5	3	4	4	5	3
2018-2019	female	24	PXL Hasselt	bachelor nursing	1e bachelor	5	4	4	4	5	4	4	4	3	2	3	4	4	3	5	5	5	5	5	5	5	5	5	5	5	5	5	4	5	4	4	3	4	3	5	3	5	3	3	5	4	4	4	4
2018-2019	male	22	PXL Hasselt	bachelor nursing	1e bachelor	5	4	4	5	4	4	4	4	3	3	4	3	4	4	4	4	4	4	4	4	3	4	3	3	4	4	4	4	4	4	4	3	5	4	4	4	3	4	4	4	5	5	5	5
2018-2019	female	22	PXL Hasselt	bachelor nursing	1e bachelor	4	4	5	5	5	5	5	5	5	4	3	5	4	4	4	4	4	4	4	4	5	5	4	5	5	5	5	5	5	5	4	4	4	4	3	4	3	4	4	4	4	4	4	3
2018-2019	female	22	PXL Hasselt	bachelor nursing	1e bachelor	5	4	3	4	5	4	3	4	1	2	2	2	2	2	3	3	3	3	4	5	3	3	3	2	3	1	3	3	2	2	3	4	3	3	3	4	4	3	3	3	3	3	2	2
2018-2019	female	22	PXL Hasselt	bachelor nursing	1e bachelor	5	4	3	4	5	3	2	4	4	3	4	3	4	3	5	4	4	4	3	4	2	3	3	2	3	3	3	4	3	4	3	4	4	4	4	4	3	3	3	3	3	4	4	3
2018-2019	female	22	PXL Hasselt	bachelor nursing	1e bachelor	5	3	5	4	5	3	3	3	2	3	3	4	3	3	4	2	3	4	4	4	4	4	2	4	4	4	5	3	4	4	3	3	3	3	5	4	4	3	4	4	4	4	5	4
2018-2019	male	21	PXL Hasselt	bachelor nursing	1e bachelor	4	5	5	5	4	4	4	4	4	5	5	4	3	5	5	5	5	5	5	5	3	2	4	2	3	5	3	4	2	3	5	3	1	1	2	3	3	2	2	2	5	3	4	4
2018-2019	female	21	PXL Hasselt	bachelor nursing	1e bachelor	4	4	4	4	5	4	5	4	3	3	3	3	3	3	3	3	3	3	3	3	4	4	4	5	5	5	3	3	5	5	3	3	4	4	5	4	3	5	5	5	3	3	3	3
2018-2019	female	21	PXL Hasselt	bachelor nursing	1e bachelor	5	5	5	5	5	5	5	5	5	5	5	4	4	4	5	5	5	5	5	5	5	5	5	5	5	5	5	5	5	5	5	5	5	5	5	5	5	5	5	5	4	4	4	4
2018-2019	female	21	PXL Hasselt	bachelor nursing	1e bachelor	5	5	3	4					4	4	5				5	4	4				3	5	3				3	4			3	3			5	4	3				3	2	4	4
2018-2019	male	20	PXL Hasselt	bachelor nursing	1e bachelor	5	4	5	5	4	3	4	5	3	3	3	2	2	4	4	5	5	5	4	4	5	5	5	5	3	4	5	3	4	3	5	4	4	3	4	5	5	4	4	5	2	5	5	5
2018-2019	male	20	PXL Hasselt	bachelor nursing	1e bachelor	5	5	4	4	5	4	4	4	3	3	3	4	4	4	4	4	4	5	4	4	4	5	4	5	5	5	4	4	5	5	4	3	4	4	4	4	4	4	4	4	4	4	4	4
2018-2019	male	20	PXL Hasselt	bachelor nursing	1e bachelor	5	2	4	2	4	1	1	3	2	4	4	3	4	3	5	4	4	2	4	3	2	2	2	2	1	1	4	4	2	2	5	2	2	2	5	5	4	2	4	4	4	4	2	5
2018-2019	female	20	PXL Hasselt	bachelor nursing	1e bachelor	5	3	4	3	5	3	2	3	2	3	4	3	3	3	4	3	3	3	3	3	3	4	4	3	2	3	3	4	3	3	3	3	3	3	4	4	3	2	3	3	4	4	3	3
2018-2019	female	20	PXL Hasselt	bachelor nursing	1e bachelor	5	5	3	3	4	4	5	3	2	3	4	1	4	4	5	5	5	5	3	4	4	5	3	5	5	3	3	4	3	4	2	3	4	3	3	3	3	4	5	3	4	3	2	4
2018-2019	female	20	PXL Hasselt	bachelor nursing	1e bachelor	5	5	5	5	5	5	5	5	3	1	3	3	4	3	5	3	3	5	3	3	3	5	3	4	5	3	4	3	4	3	3	3	2	3	3	3	3	3	3	3	4	3	1	4
2018-2019	female	20	PXL Hasselt	bachelor nursing	1e bachelor	5	4	4	3	5	4	4	4	3	4	3	4	4	4	3	3	3	4	4	4	4	4	4	4	4	4	5	5	5	5	4	4	4	4	3	4	3	4	5	4	4	4	4	4
2018-2019	female	20	PXL Hasselt	bachelor nursing	1e bachelor	5	5	4	3	3	3	3	3	3	3	4	3	3	3	5	5	4	3	3	3	5	5	3	5	5	3	3	3	3	3	5	4	5	4	3	3	3	3	3	3	4	3	3	3
2018-2019	female	20	PXL Hasselt	bachelor nursing	1e bachelor	4	3	2	2	2	1	1	1	2	1	1	1	1	1	3	2	2	2	1	1	4	5	3	1	1	1	4	5	1	1	4	4	1	1	5	4	4	1	1	1	3	3	2	3
2018-2019	female	20	PXL Hasselt	bachelor nursing	1e bachelor	5	4	4	5	5	5	5	5	2	4	3	2	5	2	3	2	3	5	5		4	4	1	5	5	5	2	4	3	3	3	4	3	4	4	3	2	4	3	2	5	5	5	4
2018-2019	female	20	PXL Hasselt	bachelor nursing	1e bachelor	4	4	5	4	1	2	5	3	4	2	5	3	1	3	4	3	4	4	4	3	4	4		2	3	3	4	4	4	5	2	3	2	3	4	4	2	4	3	3	4	2	4	3
2018-2019	female	20	PXL Hasselt	bachelor nursing	1e bachelor	2	2	2	2					3	3	5				5	4	4				1	1	1				4	4			3	3			4	4	4				2	2	2	2
2018-2019	male	19	PXL Hasselt	bachelor nursing	1e bachelor	5	5	5	5	5	5	4	4	2	2	4	4	4	2	4	2	5	4	2	5	4	4	4	4	4	4	4	4	4	4	5	3	4	3	5	5	5	2	5	5	3	4	2	4
2018-2019	male	19	PXL Hasselt	bachelor nursing	1e bachelor	5	4	5	4	4	2	4	3	2	2	2	3	3	3	4	4	2	4	5	3	5	5	4	4	4	2	2	2	2	3	2	3	4	3	2	3	2	3	4	2	4	3	5	3
2018-2019	male	19	PXL Hasselt	bachelor nursing	1e bachelor	3	3	3	3	3	3	3	3	5	5	5	5	5	5	4	5	5	3	3	3	3	5	5	5	5	5	5	5	5	5	3	5	3	3	5	4	4	5	5	5	5	3	5	5
2018-2019	female	19	PXL Hasselt	bachelor nursing	1e bachelor	5	5	5	5	2	4	2	3	3	5	5	3	5	3	4	4	2	4	4	2	3	5	3	3	3	3	5	4	4	4	2	4	2	4	5	5	4	2	4	2	4	2	4	2
2018-2019	female	19	PXL Hasselt	bachelor nursing	1e bachelor	4	4	4	4	2	4	4	4	3	3	4	3	3	4	4	4	4	4	4	4	5	3	2	5	5	4	2	5	4	3	3	2	4	4	3	4	3	4	3	3	3	4	3	4
2018-2019	female	19	PXL Hasselt	bachelor nursing	1e bachelor	5	4	4	3	5	3	5	3	1	3	4	2	3	4	4	3	4	5	5	5	3	4	3	3	4	5	3	4	5	4	3	3	4	4	4	4	3	5	4	3	2	4	1	2
2018-2019	female	19	PXL Hasselt	bachelor nursing	1e bachelor	4	4	3	3	5	3	5	3	3	5	3	3	5	2	5	3	3	5	3	3	2	5	3	2	5	3	5	3	5	3	5	5	5	5	2	5	3	2	5	3	4	3	5	5
2018-2019	female	19	PXL Hasselt	bachelor nursing	1e bachelor	5	5	5	3	5	5	5	3	4	5	5	4	4	4	5	5	5	5	4	4	5	5	5	5	5	5	5	5	4	5	5	5	5	5	5	5	5	5	5	5	5	5	5	5
2018-2019	female	19	PXL Hasselt	bachelor nursing	1e bachelor	5	5	5	5	5	5	4	4	5	5	5	5	5	5	5	5	5	5	5	5	5	5	5	5	5	5	4	4	4	4	5	5	5	5	5	5	5	5	5	5	3	3	5	5
2018-2019	female	19	PXL Hasselt	bachelor nursing	1e bachelor	5	5	5	5	5	5	5	5	4	4	4	4	4	5	5	3	3	4	4	4	3	3	4	4	3	4	3	3	3	3	3	4	3	3	4	3	3	4	4	4	5	4	5	5
2018-2019	female	19	PXL Hasselt	bachelor nursing	1e bachelor	5	4	5	5	5	3	3	2	3	3	5	1	3	3	5	5	5	3	4	2	5	5	4	5	4	4	4	5	2	3	3	5	2	2	5	5	3	3	2	3	4	3	3	3
2018-2019	female	19	PXL Hasselt	bachelor nursing	1e bachelor	5	4	5	5	5	4	5	5	3	3	3	3	4	4	4	4	3	4	5	4	3	5	4	3	5	4	3	5	3	5	5	5	5	5	4	3	3	5	3	3	5	5	5	4
2018-2019	female	19	PXL Hasselt	bachelor nursing	1e bachelor	5	5	5	5	4	5	5	5	5	5	5	5	5	5	5	5	5	5	5	5	5	5	5	5	5	5	5	5	5	5	5	5	5	5	5	5	5	5	5	5	5	5	5	5
2018-2019	female	19	PXL Hasselt	bachelor nursing	1e bachelor	4	4	4	4	4	4	3	3	3	2	3	3	3	3	4	4	4	4	4	4	3	4	3	3	4	3	4	4	4	4	4	4	4	4	4	4	4	4	4	4	4	4	3	3
2018-2019	female	19	PXL Hasselt	bachelor nursing	1e bachelor	4	4	4	4	2	2	2	2	4	4	4	3	3	3	5	5	5	4	4	4	5	5	5	4	4	4	5	5	3	3	5	5	3	3	5	5	5	3	3	3	4	4	4	3
2018-2019	female	19	PXL Hasselt	bachelor nursing	1e bachelor	5	4	3	4	2	3	1	3	4	4	5	2	3	2	3	4	4	2	3	3	3	3	4	3	3	3	4	3	3	3	4	3	3	3	4	3	4	3	3	3	2	3	3	3
2018-2019	female	19	PXL Hasselt	bachelor nursing	1e bachelor	5	5	5	4	5	4	4	4	3	5	5	4	5	4	4	5	4	4	4	5	4	5	4	4	4	4	5	4	4	4	5	4	3	4	5	4	5	4	4	3	5	4	4	4
2018-2019	female	19	PXL Hasselt	bachelor nursing	1e bachelor	5	4	4	4	5	3	5	5	3	2	4	4	4	5	4	4	5	5	5	5	3	4	2	4	4	4	3	5	3	4	4	4	4	5	4	3	2	4	4	2	2	4	4	5
2018-2019	female	19	PXL Hasselt	bachelor nursing	1e bachelor	5	5	5	5	5	5	5	5	2	2	3	2	2	2	5	5	5	3	3	3	4	4	4	3	3	3	2	4	4	4	4	3	3	3	4	3	3	4	3	3	4	3	5	4
2018-2019	female	19	PXL Hasselt	bachelor nursing	1e bachelor	5	5	2	4	1	1	4	4	1	2	2	1	2	2	2	3	2	2	2	1	4	3	2	5	2	2	5	5	2	3	2	2	3	2	5	4	5	3	2	2	3	2	1	3
2018-2019	female	19	PXL Hasselt	bachelor nursing	1e bachelor	5	5	5	5	5	5	5	5	5	5	5	5	5	5	5	5	5	5	5	5	4	5	4	4	5	4	5	4	5	4	5	5	5	5	5	5	5	5	5	5	5	5	5	5
2018-2019	female	19	PXL Hasselt	bachelor nursing	1e bachelor	5	4	5	4	4	4	5	4	3	4	5	3	3	5	5	5	3	4	5	3	5	4	3	5	4	3	3	5	3	5	4	4	3	3	5	5	3	4	4	3	5	5	5	5
2018-2019	female	19	PXL Hasselt	bachelor nursing	1e bachelor	5	4	5	4	5	5	5	4	3	4	3	3	4	4	4	4	4	4	4	4	4	4	3	4	4	4	3	4	3	4	4	4	4	4	4	4	3	4	4	3	5	5	4	4
2018-2019	female	19	PXL Hasselt	bachelor nursing	1e bachelor	5	5	5	4	4	5	3	4	5	4	3	5	3	3	5	4	4	5	3	5	5	4	5	5	3	4	3	5	3	5	4	5	5	5	4	5	3	5	5	3	5	4	4	3
2018-2019	female	19	PXL Hasselt	bachelor nursing	1e bachelor	5	5	5	4	5	5	5	3	1	3	5	1	3	5	5	4		5	4	5	5	3	5	5	5	5	5	5	5	5	5	5	5	5	5	5	5	5	5	5	3	4	4	4
2018-2019	female	19	PXL Hasselt	bachelor nursing	1e bachelor	5	4	5	3	5	4	3	3	5	4	5	3	4	3	5	5	5	5	5	5							5	5	5	5	5	5	4	5	5	5	3	5	4	5	4	5	5	5
2018-2019	female	19	PXL Hasselt	bachelor nursing	1e bachelor	5	3	4	3					4	3	4				3	3	3				2	3	1				3	2			2	2			3	3	3				4	5	3	3
2018-2019	female	19	PXL Hasselt	bachelor nursing	1e bachelor					4	5	5	5				4	5	5				5	4	5				5	5	4			5	4			5	5				4	5	5	4	4	5	5
2018-2019	male	18	PXL Hasselt	bachelor nursing	1e bachelor	5	4	4	5	5	4	4	2	1	1	1	4	4	4	4	4	3	5	5	5	4	4	5	4	3	4	4	2	5	4	4	4	4	4	5	4	1	5	4	4	4	4	5	3
2018-2019	male	18	PXL Hasselt	bachelor nursing	1e bachelor	5	5	5	5	3	2	3	2	4	4	5	3	2	3	5	5	4	2	3	3	4	5	5	3	3	3	5	5	3	4	4	4	3	4	5	5	5	4	4	4	5	4	4	4
2018-2019	male	18	PXL Hasselt	bachelor nursing	1e bachelor	5	4	4	4	5	4	5	4	3	4	5	4	4	4	4	5	3	4	5	4	4	4	3	4	4	4	4	4	4	5	4	4	5	4	5	4	4	4	5	4	4	4	5	4
2018-2019	male	18	PXL Hasselt	bachelor nursing	1e bachelor	5	5	5	5	5	5	5	5	4	5	5	4	4	4	5	5	5	4	5	5	5	5	5	4	5	4	5	5	5	5	4	4	4	4	5	5	5	4	5	5	4	5	4	4
2018-2019	female	18	PXL Hasselt	bachelor nursing	1e bachelor	5	3	5	4	4	3	4	4	1	4	4	4	4	3	5	5	4	4	5	4	4	5	4	4	5	4	3	5	3	5	4	3	3	3	5	5	4	5	5	4	5	3	5	4
2018-2019	female	18	PXL Hasselt	bachelor nursing	1e bachelor	5	5	3	4	2	2	4	3	3	3	3	3	4	4	4	4	4	5	4	4	3	3	3	3	3	3	3	4	3	4	4	3	3	3	3	3	3	4	3	3	4	4	2	4
2018-2019	female	18	PXL Hasselt	bachelor nursing	1e bachelor	5	5	5	5	5	5	5	5	3	3	3	4	4	4	4	4	4	4	4	4	4	4	4	4	4	4	4	4	4	4	4	4	4	4	4	4	4	4	4	4	4	4	4	4
2018-2019	female	18	PXL Hasselt	bachelor nursing	1e bachelor	5	4	4	4	5	5	5	4	2	2	2	4	4	4	4	2	2	5	4	4	4	5	4	4	5	4	2	5	4	5	4	2	4	3	4	2	2	4	3	4	5	4	4	4
2018-2019	female	18	PXL Hasselt	bachelor nursing	1e bachelor	5	4	5	4	4	4	5	4	5	4	4	5	5	5	5	5	4	4	4	4	4	4	4	4	4	4	5	4	5	4	4	4	4	4	5	5	5	5	5	5	5	4	4	4
2018-2019	female	18	PXL Hasselt	bachelor nursing	1e bachelor	5	5	5	5	2	5	5	5	1	3	5	1	1	1	5	5	5	5	5	5	3	5	5	3	5	5	5	5	5	5	5	5	5	5	5	5	5	5	5	5	3	5	5	5
2018-2019	female	18	PXL Hasselt	bachelor nursing	1e bachelor	5	5	5	3	2	5	5	3	5	4	4	2	5	4	5	5	3	5	5	3	4	5	4	3	5	4	5	5	5	5	3	3	2	2	5	4	4	4	4	4	5	3	5	2
2018-2019	female	18	PXL Hasselt	bachelor nursing	1e bachelor	5	4	3	4	4	3	2	4	5	5	4	5	4	3	4	4	3	4	2	3	5	5	4	5	5	4	5	5	5	5	3	3	3	3	4	5	4	5	5	4	4	2	5	4
2018-2019	female	18	PXL Hasselt	bachelor nursing	1e bachelor	4	4	5	5	4	2	5	5	4	5	5	5	5	5	5	5	4	4	5	4	2	4	4	2	4	4	4	4	4	4	2	4	2	4	5	5	4	5	5	2	4	4	5	4
2018-2019	female	18	PXL Hasselt	bachelor nursing	1e bachelor	5	4	5	5	4	4	5	5	4	4	5	5	5	5	4	4	4	4	5	4	4	5	5	4	5	5	4	4	5	4	4	4	5	5	4	4	4	4	5	5	4	4	3	5
2018-2019	female	18	PXL Hasselt	bachelor nursing	1e bachelor	5	5	5	5	5	4	5	4	5	4	3	5	4	3	5	5	5	5	5	5	5	4	4	5	4	4	3	3	3	3	3	3	3	4	4	4	4	4	3	3	4	4	5	5
2018-2019	female	18	PXL Hasselt	bachelor nursing	1e bachelor	5	5	5	5	5	5	5	5	4	3	4	5	5	5	4	4	4	5	5	5	4	4	4	4	4	4	3	3	3	3	4	4	4	4	4	3	3	4	3	3	4	4	4	3
2018-2019	female	18	PXL Hasselt	bachelor nursing	1e bachelor	5	5	4	5	5	4	4	4	2	4	3	2	4	3	5	5	4	5	4	4	2	4	4	2	3	4	4	4	4	4	3	3	3	3	4	5	3	4	4	3	4	5	4	5
2018-2019	female	18	PXL Hasselt	bachelor nursing	1e bachelor	5	4	5	5	2	2	3	4	3	3	3	3	3	3	4	4	4	4	4	4	5	5	4	4	3	4	3	4	4	4	3	3	3	3	4	4	3	4	4	4	3	4	3	3
2018-2019	female	18	PXL Hasselt	bachelor nursing	1e bachelor	5	4	5	5	3	3	4	2	3	3	4	3	4	2	4	4	4	3	3	3	4	4	4	3	3	3	3	5	3	4	5	4	3	3	4	4	4	3	3	3	2	2	4	4
2018-2019	female	18	PXL Hasselt	bachelor nursing	1e bachelor	5	5	4	4	5	5	4	4	4	3	5	4	3	4	4	5	4	4	3	3	4	4	3	4	4	3	3	5	3	5	4	4	4	3	4	5	4	4	5	4	4	5	4	4
2018-2019	female	18	PXL Hasselt	bachelor nursing	1e bachelor	5	4	4	4	5	4	4	4	2	4		2	4		5	5	4	4	4	4	3	5	3	3	5	3	3	5	3	5	4	5	3	3	3	3	3	4	4	3	4	3	4	4
2018-2019	female	18	PXL Hasselt	bachelor nursing	1e bachelor	5	4	4	5					4	4	5				5	5	5				4	5	4				5	3			5	4			5	5	5				4	3	4	4
2018-2019	female	18	PXL Hasselt	bachelor nursing	1e bachelor	4	5	2	5					4	3	2				5	5	5				3	5	5				2	5			4	4			4	4	4				4	4	3	5
2018-2019	female	18	PXL Hasselt	bachelor nursing	1e bachelor	5	4	4	4					2	2					4	4	4				4	4	4				4	5			3	4			4	4	3				2	4	4	2
2018-2019	female	37	PXL Hasselt	bachelor nursing	2e bachelor	4	5	5	5	4	5	5	5	2	4	4	2	4	4	5	4	4	4	4	4	4	4	4	5	5	5	5	5	5	5	5	5	5	5	5	4	4	4	4	4	2	3	3	1
2018-2019	female	36	PXL Hasselt	bachelor nursing	2e bachelor	5	3	5	4	5	4	5	4	3	4	3	4	4	4	4	4	4	4	4	4	3	4	3	4	4	4	3	4	4	4	3	3	3	3	3	3	3	4	4	3	5	4	5	3
2018-2019	female	32	PXL Hasselt	bachelor nursing	2e bachelor	5	4	5	4	4	3	2	4	2	3	3	3	4	4	5	5	4	3	4	3	3	2	2	4	3	3	4	4	3	3	4	3	5	4	5	5	5	3	4	5	3	2	2	2
2018-2019	female	31	PXL Hasselt	bachelor nursing	2e bachelor	5	5	5	4					3	4	3				5	4	4				4	5	5				5	5			5	4			3	3	4				5	3	5	3
2018-2019	female	29	PXL Hasselt	bachelor nursing	2e bachelor	5	3	3	5	5	3	3	5	4	4	5	4	4	5	4	5	3	4	5	4	3	3	4	4	4	4	4	3	4	4	3	3	4	4	5	5	5	5	5	5	4	4	5	4
2018-2019	female	26	PXL Hasselt	bachelor nursing	2e bachelor	5	4	4	3	5	4	4	3	3	3	3	3	3	3	4	4	4	4	4	4	4	4	4	4	4	4	4	4	4	4	4	4	4	4	3	3	3	3	3	3	4	4	3	4
2018-2019	female	24	PXL Hasselt	bachelor nursing	2e bachelor	5	5	5	5	5	5	5	5	3	4	2	5	5	5	5	5	5	5	5	5	5	5	5	5	5	5	5	5	5	5	5	5	5	5	5	5	5	5	5	5	5	5	5	5
2018-2019	female	24	PXL Hasselt	bachelor nursing	2e bachelor	5	5	4	4	5	5	4	4	3	3	3	2	2	2	4	3	3	5	5	3	3	4	3	4	5	4	4	4	4	4	3	3	4	3	3	3	3	3	3	3	4	4	3	3
2018-2019	male	23	PXL Hasselt	bachelor nursing	2e bachelor	5	3	4	3	5	5	5	4	5	4	5	3	3	2	5	5	5	3	4	4	4	3	3	5	5	4	3	3	5	4	3	4	3	4	5	4	3	5	3	3	4	3	5	3
2018-2019	male	22	PXL Hasselt	bachelor nursing	2e bachelor	3	3	2	4	4	4	4	4	2	4	3	4	4	4	3	4	2	4	4	4	2	2	5	3	4	3	3	5	4	3	4	4	4	4	3	2	5	4	4	4	3	3	3	2
2018-2019	male	22	PXL Hasselt	bachelor nursing	2e bachelor	5	5	5	5	5	5	5	5	4	4	4	4	5	5	5	5	5	5	5	5	3	4	3	4	4	4	4	4	4	4	4	4	4	4	4	4	4	4	4	4	4	3	4	4
2018-2019	male	22	PXL Hasselt	bachelor nursing	2e bachelor	5	5	5	5	5	5	5	5	3	5	5	2	5	5	5	5	5	5	5	5	5	5	5	5	5	5	4	5	4	5	5	3	5	3	5	5	5	5	5	5	5	5	5	5
2018-2019	female	22	PXL Hasselt	bachelor nursing	2e bachelor	5	4	4	5	4	4	4	5	3	4	3	3	3	3	5	5	4	4	3	5	4	5	5	3	4	5	5	5	4	3	4	5	3	4	5	5	4	4	4	5	4	5	4	3
2018-2019	female	22	PXL Hasselt	bachelor nursing	2e bachelor	5	5	5	5	5	5	5	5	4	5	5	5	5	5	5	5	5	5	5	5	5	5	5	5	5	5	5	5	5	5	4	4	5	5	2	2	3	5	5	5	5	5	5	5
2018-2019	female	22	PXL Hasselt	bachelor nursing	2e bachelor	5	4	5	4	5	4	5	4	3	3	4	3	3	3	4			4			3	3	4	3	4	3	3	3	3	3					3	2	5	4	4	4	3	3	3	2
2018-2019	male	21	PXL Hasselt	bachelor nursing	2e bachelor	5	5	5	5	5	5	5	5	3	3	3	3	3	3	4	5	3	4	5	3	4	5	5	4	5	5	3	4	3	4	4	4	4	4	4	4	3	4	4	3	4	3	4	3
2018-2019	male	21	PXL Hasselt	bachelor nursing	2e bachelor	5	5	5	5	5	5	5	5	4	4	4	4	4	3	5	4	3	5	5	5	4	4	3	5	5	5	3	5	4	4	4	5	5	5	4	3	4	5	5	3	5	3	5	4
2018-2019	male	21	PXL Hasselt	bachelor nursing	2e bachelor	5	5	4	4	5	5	5	5	4	4	4	5	4	5	4	4	5	5	5	5	3	5	3	5	5	4	5	4	5	5	3	3	4	4	4	3	3	4	4	4	4	3	5	5
2018-2019	female	21	PXL Hasselt	bachelor nursing	2e bachelor	5	4	4	5	4	3	4	4	5	5	5	3	3	3	5	5	4	5	4	4	4	5	3	5	5	3	4	4	5	5	4	4	5	5	3	5	4	4	5	4	4	4	4	5
2018-2019	female	21	PXL Hasselt	bachelor nursing	2e bachelor	5	4	4	4	5	2	4	4	3	4	3	4	4	5	4	5	5	4	4	4	5	4	3	5	4	5	5	5	4	5	3	4	4	5	4	5	4	5	4	5	4	4	5	4
2018-2019	female	21	PXL Hasselt	bachelor nursing	2e bachelor	5	5	5	4	5	5	5	4	3	4	4	3	4	4	4	5	5	4	5	5	5	4	4	5	4	4	5	5	5	5	5	5	5	5	5	3	4	5	3	4	3	2	5	5
2018-2019	female	21	PXL Hasselt	bachelor nursing	2e bachelor	5	4	4	4	4	4	4	4	3	3	3	3	3	3	3	3	3	3	3	3	4	4	4	4	4	4	4	4	4	4	4	4	3	3	3	3	3	3	3	3	4	3	3	4
2018-2019	female	21	PXL Hasselt	bachelor nursing	2e bachelor	5	4	5	4	5	4	5	4	4	3	4	5	4	5	5	5	4	5	4	5	3	4	4	4	4	3	4	5	4	4	3	4	4	4	4	4	3	4	4	4	4	4	5	4
2018-2019	female	21	PXL Hasselt	bachelor nursing	2e bachelor	5	4	3	4	5	4	4	4	2	3	2	2	3	2	4	5	4	4	5	4	4	4	4	4	4	4	2	4	2	4	2	2	3	3	4	3	3	4	3	3	4	3	4	4
2018-2019	female	21	PXL Hasselt	bachelor nursing	2e bachelor	5	5	5	5	5	5	5	5	5	4	5	5	4	5	4	4	4	4	4	4	5	4	4	5	4	5	4	5	5	5	5	5	5	5	5	4	4	5	4	5	4	5	4	5
2018-2019	female	21	PXL Hasselt	bachelor nursing	2e bachelor	4	5	3	4	4	4	5	4	1	2	2	2	4	2	3	4	2	4	2	4	2	4	4	5	5	5	2	4	2	2	4	4	4	3	5	4	4	2	3	3	3	2	2	2
2018-2019	female	21	PXL Hasselt	bachelor nursing	2e bachelor	2	2	2	3	2	2	2	3	3	3	3	3	3	3	3	3	3	3	3	3	3	3	3	3	3	3	3	3	3	3	3	3	3	3	3	3	3	3	3	3	2	3	1	2
2018-2019	female	21	PXL Hasselt	bachelor nursing	2e bachelor	5	4	5	5	5	4	5	5	4	3	5	5	4	4	5	4	5	4	4	5	3	5	2	4	5	3	5	4	5	4	2	5	3	5	4	5	3	4	5	3	5	4	4	5
2018-2019	female	21	PXL Hasselt	bachelor nursing	2e bachelor	5	5	5	5	3	4	4	5	3	3	5	4	5	4	5	5	5	3	4	5	5	5	5	5	5	5	5	5	4	5	5	5	5	5	5	5	5	5	5	4	5	4	5	5
2018-2019	female	21	PXL Hasselt	bachelor nursing	2e bachelor	5	4	5	5	5	5	5	5	3	4	4	3	4	4	3	4	4	4	4	4	4	4	4	5	5	4	5	5	4	4	5	5	4	4	4	4	4	4	5	4	4	4	3	4
2018-2019	female	21	PXL Hasselt	bachelor nursing	2e bachelor	5	4	5	4	5	4	5	4	3	4	3	3	4	3	4	4	2	4		2	3	3	3	3	3	3	2	3	2	3	4	4	4	4	3	3	2	3	3	2	3	4	3	3
2018-2019	male	20	PXL Hasselt	bachelor nursing	2e bachelor	5	4	3	5	4	4	2	5	1	4	4	1	3	3	5	5	5	4	5	4	4	5	4	4	4	5	2	3	3	2	4	5	3	3	3	5	2	2	5	1	4	4	3	5
2018-2019	male	20	PXL Hasselt	bachelor nursing	2e bachelor	4	4	5	3	5	4	5	4	2	5	5	4	5	2	4	4	5	3	5	5	3	4	4	4	4	5	5	3	3	4	5	3	5	4	5	5	3	4	5	3	4	3	5	2
2018-2019	male	20	PXL Hasselt	bachelor nursing	2e bachelor	4	4	2	4	4	3	4	3	4	4	4	3	4	3	4	4	4	4	4	4	4	4	4	5	5	5	3	4	5	5	4	4	4	3	4	4	4	5	5	4	4	4	4	4
2018-2019	male	20	PXL Hasselt	bachelor nursing	2e bachelor	5	4	4	4	5	5	5	5	4	3	4	5	4	5	3	3	3	5	4	5	3	3	3	5	5	4	3	3	4	4	2	2	4	4	3	4	4	4	5	4	3	4	4	3
2018-2019	male	20	PXL Hasselt	bachelor nursing	2e bachelor	4	4	4	5	5	4	5	5	3	4	4	5	3	5	4	4	3	4	4	4	4	4	3	5	5	5	4	5	5	5	3	3	4	4	4	4	4	4	4	4	5	5	4	5
2018-2019	male	20	PXL Hasselt	bachelor nursing	2e bachelor	5	5	5	5	4	4	4	4	2	3	3	4	3	3	5	3	4	5	3	4	3	3	4	5	4	4	3	3	3	3	3	3	3	3	3	3	3	3	5	3	5	4	5	4
2018-2019	female	20	PXL Hasselt	bachelor nursing	2e bachelor	5	4	3	5	5	4	3	5	2	3	3	3	3	3	4	3	3	3	3	3	4	3	3	4	3	3	3	4	3	3	2	1	4	4	3	3	2	3	4	3	3	4	5	3
2018-2019	female	20	PXL Hasselt	bachelor nursing	2e bachelor	5	4	5	5	5	5	5	4	1	2	2	5	5	5	5	5	5	5	5	5	2	5	5	5	5	5	3	4	5	4	5	5	5	5	5	5	2	5	5	4	2	4	4	4
2018-2019	female	20	PXL Hasselt	bachelor nursing	2e bachelor	5	5	4	4	5	5	5	5	2	2	2	2	2	2	4	3	4	4	4	4	4	4	4	4	4	4	4	3	3	3	4	3	4	4	3	4	2	4	4	4	4	4	3	4
2018-2019	female	20	PXL Hasselt	bachelor nursing	2e bachelor	5	5	4	5	5	3	4	4	3	3	5	3	5	5	5	3	5	3	4	4	5	4	3	5	4	4	2	2	4	4	4	3	4	3	5	5	4	5	3	3	4	3	4	5
2018-2019	female	20	PXL Hasselt	bachelor nursing	2e bachelor	5	5	5	5	5	5	5	3	4	4	5	4	4	4	5	5	5	3	5	5	5	5	3	4	5	3	3	3	3	3	3	3	3	3	5	5	3	5	5	3	4	3	5	3
2018-2019	female	20	PXL Hasselt	bachelor nursing	2e bachelor	5	5	5	5	3	3	3	3	3	5	3	4	4	4	5	5	5	5	5	5	3	4	3	4	4	4	4	5	5	5	3	3	5	5	5	4	4	5	5	5	4	4	5	5
2018-2019	female	20	PXL Hasselt	bachelor nursing	2e bachelor	5	5	5	5	3	3	3	3	2	3	3	3	3	3	4	4	4	4	4	4	5	5	5	5	5	5	4	4	4	4	4	4	4	4	4	3	3	4	3	3	5	4	4	4
2018-2019	female	20	PXL Hasselt	bachelor nursing	2e bachelor	5	5	5	5	4	3	4	3	4	4	4	2	3	3	4	4	4	2	2	2	4	4	4	3	3	3	5	5	3	3	4	4	3	3	5	5	3	4	3	3	4	3	5	4
2018-2019	female	20	PXL Hasselt	bachelor nursing	2e bachelor	5	4	2	3	5	4	2	3	2	1	3	2	1	3	4	4	2	3	4	2	3	3	3	4	4	3	3	3	4	3	3	4	4	5	4	3	3	4	3	3	2	2	4	4
2018-2019	female	20	PXL Hasselt	bachelor nursing	2e bachelor	4	4	4	4	4	4	4	4	4	5	4	4	5	3	5	4	4	4	3	4	4	5	4	4	5	4	2	5	2	5	4	4	4	4	3	3	3	3	3	3	4	3	4	4
2018-2019	female	20	PXL Hasselt	bachelor nursing	2e bachelor	5	5	2	4	5	4	3	4	2	5	4	2	5	4	4	4	4	4	4	4	3	4	3	3	4	3	4	4	4	4	3	4	3	4	4	4	3	4	4	4	4	3	4	4
2018-2019	female	20	PXL Hasselt	bachelor nursing	2e bachelor	5	5	3	4	5	3	4	4	4	4	4	3	4	4	5	5	5	5	5	5	3	4	3	5	4	4	3	5	3	5	2	3	2	4	3	4	2	5	5	3	4	4	5	5
2018-2019	female	20	PXL Hasselt	bachelor nursing	2e bachelor	5	4	5	5	4	5	5	4	4	4	5	4	3	3	4	4	4	4	4	4	4	4	3	4	4	3	5	5	4	4	4	5	4	4	5	4	5	5	4	4	4	3	3	4
2018-2019	female	20	PXL Hasselt	bachelor nursing	2e bachelor	5	5	4	5	5	3	5	4	1	1	2	4	3	3	2	3	3	4	5	4	3	3	4	5	5	4	2	3	5	4	3	4	5	4	3	4	4	4	4	4	4	4	3	3
2018-2019	female	20	PXL Hasselt	bachelor nursing	2e bachelor	5	5	4	4	5	5	4	4	4	3	3	3	3	3	5	5	5	4	5	5	3	4	4	4	4	4	5	5	5	5	3	2	3	2	4	3	4	4	3	3	5	4	4	4
2018-2019	female	20	PXL Hasselt	bachelor nursing	2e bachelor	5	5	5	4	5	4	5	4	2	5	5	2	5	2	5	5	5	4	5	5	3	3	3	3	3	3	5	5	5	5	5	4	4	4	5	5	5	4	5	4	5	5	4	4
2018-2019	female	20	PXL Hasselt	bachelor nursing	2e bachelor	5	5	5	5	4	4	4	4	5	5	5	4	4	4	5	5	5	4	4	4	5	5	5	4	4	4	5	5	4	4	5	5	4	4	5	5	5	4	4	4	5	5	5	5
2018-2019	female	20	PXL Hasselt	bachelor nursing	2e bachelor	5	3	5	5	3	3	4	4	5	5	5	3	3	5	5	5	5	5	5	5	3	4	4	3	4	4	5	4	5	3	3	5	3	5	5	5	4	5	5	3	5	4	4	5
2018-2019	female	20	PXL Hasselt	bachelor nursing	2e bachelor	5	4	3	4	4	5	4	4	2	2	2	4	4	3	2	4	2	4	4	4	4	3	3	4	4		3	3	4	4	5	4	5	4	4	3	3	4	4	3	4	3	4	2
2018-2019	female	20	PXL Hasselt	bachelor nursing	2e bachelor	5	4	5	4	4	4	5	4	3	3	5	3	3	5	5	5	5	5	5	5	4	5		5	5		4	4	4	4	5	4	5	5	5	4	3	4	4	3	4	3	5	5
2018-2019	female	20	PXL Hasselt	bachelor nursing	2e bachelor	5	5	5	5	5	5	5	5	5	5	5	5	5	5	5	5	5	5	5	5	5	5	5	5	5	5	5	5	5	5	5	5	5	5	5	5	5	5	5	5	5	5	5	5
2018-2019	male	19	PXL Hasselt	bachelor nursing	2e bachelor	5	4	5	4	5	4	5	4	4	4	4	3	4	4	5	4	4	5	5	4	4	4	3	4	4	3	4	5	4	5	5	4	5	4	5	4	5	5	4	4	4	3	4	4
2018-2019	male	19	PXL Hasselt	bachelor nursing	2e bachelor	5	4	5	5	5	4	5	5	5	4	5	5	4	5	5	5	5	5	5	4	5	4	4	5	4	4	5	5	5	5	5	4	5	4	4	5	5	4	5	5	5	5	4	5
2018-2019	female	19	PXL Hasselt	bachelor nursing	2e bachelor	5	5	5	5	4	4	4	4	1	1	2	3	4	3	4	4	3	5	5	3	4	4	2	5	4	4	4	4	4	5	4	3	4	3	2	4	1	4	4	1	4	1	3	4
2018-2019	female	19	PXL Hasselt	bachelor nursing	2e bachelor	5	5	5	5	5	5	5	5	4	3	4	4	3	4	5	5	4	5	5	4	5	5	5	5	5	5	4	3	4	3	4	4	4	4	4	4	3	5	5	3	4	4	5	4
2018-2019	female	19	PXL Hasselt	bachelor nursing	2e bachelor	5	3	5	5	5	4	5	5	4	4	3	3	3	3	5	5	5	5	5	5	5	5	5	5	5	5	5	5	5	5	4	4	5	5	5	5	5	5	5	5	5	3	5	4
2018-2019	female	19	PXL Hasselt	bachelor nursing	2e bachelor	5	4	4	4	5	4	4	4	4	4	4	4	4	4	4	4	4	4	4	4	4	4	4	4	4	4	4	4	4	4	5	4	5	4	4	4	4	4	4	4	5	5	5	4
2018-2019	female	19	PXL Hasselt	bachelor nursing	2e bachelor	5	4	5	4	4	4	5	4	4	4	5	4	4	3	4	4	4	3	4	4	4	4	4	5	4	4	4	4	4	4	4	4	4	5	4	4	4	3	4	4	4	4	4	4
2018-2019	female	19	PXL Hasselt	bachelor nursing	2e bachelor	5	4	3	4	5	4	5	4	3	2	3	3	2	3	4	4	4	4	4	4	3	3	3	3	3	3	3	3	3	3	3	4	3	4	4	5	3	3	4	3	4	3	3	4
2018-2019	female	19	PXL Hasselt	bachelor nursing	2e bachelor	5	5	3	4	5	5	5	5	4	2	3	3	5	5	4	3	3	5	5	5	5	3	4	5	4	4	2	2	3	3	4	4	5	5	5	5	3	5	5	3	4	4	5	4
2018-2019	female	19	PXL Hasselt	bachelor nursing	2e bachelor	5	5	5	4	5	4	3	4	3	2	3	3	3	3	5	3	3	3	3	3	4	5		3	4		5	4	4	5	4	3	4	3	3	4	4	3	4	3	4	2	4	3
2018-2019	female	19	PXL Hasselt	bachelor nursing	2e bachelor	5	5	5	5					2	4	3				5	5	4				4	4	4				4	4			4	4			5	5	3				5	4	4	5
2018-2019	female	34	PXL Hasselt	bachelor nursing	3e bachelor	5	4	5	5	4	3	5	4	3	4	4	3	4	3	5	5	4	4	4	4	5	5	5	5	3	4	3	4	3	4	5	4	5	4	5	4	5	4	3	3	4	3	4	3
2018-2019	female	26	PXL Hasselt	bachelor nursing	3e bachelor	5	5	5	5	5	5	5	5	4	5	5	4	5	5	5	5	5	5	5	5	5	5	5	5	5	5	4	5	4	5	5	5	5	5	5	5	5	5	5	5	5	5	5	5
2018-2019	female	26	PXL Hasselt	bachelor nursing	3e bachelor	5	5	5	5	4	3	5	4	5	5	5	5	4	4	5	5	5	4	4	4	5	5	5	4	5	5	4	4	4	4	4	4	4	4	4	4	4	4	4	4	5	5	5	4
2018-2019	male	25	PXL Hasselt	bachelor nursing	3e bachelor	5	5	5	4	5	5	5	4	3	3	4	5	5	5	4	5	4	4	5	4	4	5	4	5	5	4	5	5	4	4	5	5	4	5	4	4	3	4	4	3	5	4	5	4
2018-2019	male	23	PXL Hasselt	bachelor nursing	3e bachelor	5	4	5	4	4	4	4	4	2	2	2	2	3	3	2	2	2	3	4	3	2	2	2	4	4	3	1	2	3	4	2	2	4	4	1	2	2	4	3	4	4	4	5	4
2018-2019	male	23	PXL Hasselt	bachelor nursing	3e bachelor	5	5	5	5	5	5	5	5	5	5	5	5	5	5	4	4	4	4	4	4	4	4	4	4	4	4	4	4	4	4	3	3	3	3	5	5	3	5	5	3	4	4	5	3
2018-2019	male	23	PXL Hasselt	bachelor nursing	3e bachelor	5	4	5	5	5	4	5	5	4	4	3	4	4	3	4	4	5	4	4	5	4	5	4	4	5	4	3	4	3	4	5	5	5	5	4	5	3	4	5	3	4	5	4	5
2018-2019	female	23	PXL Hasselt	bachelor nursing	3e bachelor	5	5	5	5	4	4	4	4	2	2	2	2	2	2	5	5	5	4	4	4	5	5	4	4	4	4	4	4	4	4	4	4	5	4	3	3	3	3	3	3	4	3	3	3
2018-2019	female	23	PXL Hasselt	bachelor nursing	3e bachelor	5	4	2	4	5	4	4	4	4	3	4	4	4	4	4	3	4	4	4	5	4	4	5	5	5	4	3	5	4	4	4	4	5	4	3	3	4	4	3	4	4	4	5	4
2018-2019	female	23	PXL Hasselt	bachelor nursing	3e bachelor	3	3	3	3	5	5	5	5	5	5	4	4	4	3	5	5	4	4	5	4	4	5	4	3	4	3	3	5	3	4	4	1	3	1	5	4	2	5	4	2	5	4	5	3
2018-2019	female	23	PXL Hasselt	bachelor nursing	3e bachelor	5	5	4	4	3	4	4	4	5	4	5	3	3	2	5	5	5	3	4	3	4	3	3	4	4	4	2	4	3	3	3	4	3	4	4	4	3	3	3	3	4	3	3	2
2018-2019	male	22	PXL Hasselt	bachelor nursing	3e bachelor	5	5	3	3	3	3	4	3	3	3	3	3	3	3	3	3	3	4	4	3	4	4	3	2	2	2	3	3	3	3	3	3	3	3	4	4	3	3	3	3	1	3	2	1
2018-2019	male	22	PXL Hasselt	bachelor nursing	3e bachelor	5	4	5	5	5	3	5	5	2	4	1	3	3	1	4	4	4	4	4	4	4	3	3	2	5	3	4	4	4	4	4	3	5	3	5	4	2	4	3	2	4	2	5	5
2018-2019	male	22	PXL Hasselt	bachelor nursing	3e bachelor	5	5	5	5	5	5	5	5	4	4	4	3	4	4	5	5	4	5	5	4	4	5	5	4	5	5	3	5	5	5	3	4	5	4	5	5	3	5	5	4	3	4	4	4
2018-2019	male	22	PXL Hasselt	bachelor nursing	3e bachelor	5	4	5	4	5	5	5	4	5	5	4		5	3	5	5	5	5	5	5	5	4	4	5	4	4	4	4	5	4	5	4	5	4	5	4	4	4	4	4	5	4	5	5
2018-2019	female	22	PXL Hasselt	bachelor nursing	3e bachelor	5	4	5	5	5	5	5	4	3	4	4	4	4	4	4	4	4	4	4	4	4	4	4	5	5	3	4	4	4	4	5	5	5	5	4	4	4	4	4	4	4	4	4	3
2018-2019	female	22	PXL Hasselt	bachelor nursing	3e bachelor	5	3	4	4	5	5	5	4	2	4	4	5	5	5	4	3	3	4	5	5	2	3	4	5	5	5	3	3	4	4	4	4	5	5	3	4	4	5	5	4	5	4	4	4
2018-2019	female	22	PXL Hasselt	bachelor nursing	3e bachelor	5	5	5	5	5	5	5	5	3	3	3	4	4	4	5	5	5	5	5	5	5	5	5	5	5	5	5	5	5	5	5	5	5	5	5	5	5	5	5	5	5	5	5	5
2018-2019	female	22	PXL Hasselt	bachelor nursing	3e bachelor	5	4	2	5	5	4	3	5	4	4	4	4	4	4	5	5	5	5	5	5	4	4	4	4	4	4	4	4	4	4	5	5	5	5	4	4	4	3	4	4	4	4	4	5
2018-2019	female	22	PXL Hasselt	bachelor nursing	3e bachelor	5	4	5	4	5	5	5	4	1	2	3	3	2	3	3	3	4	3	3	4	4	3	3	4	5	5	3	3	4	3	3	4	4	3	4	4	4	4	4	4	5	4	5	4
2018-2019	male	21	PXL Hasselt	bachelor nursing	3e bachelor	5	4	3	5	5	4	3	5	4	4	4	4	3	4	4	4	4	4	4	4	4	4	4	5	5	5	4	4	5	5	4	4	4	4	4	4	4	4	4	4	4	4	5	4
2018-2019	male	21	PXL Hasselt	bachelor nursing	3e bachelor	5	4	4	4	5	4	4	4	3	3	3	3	3	3	4	4	5	4	4	5	5	3	5	5	3	5	3	3	3	3	5	5	5	5	4	4	5	3	3	5	4	4	5	4
2018-2019	male	21	PXL Hasselt	bachelor nursing	3e bachelor	5	4	4	5	5	3	5	5	3	4	3	3	5	4	5	5	4	5	5	4	5	5	4	5	5	5	4	4	4	4	3	4	4	4	5	4	3	5	4	5	4	4	4	5
2018-2019	male	21	PXL Hasselt	bachelor nursing	3e bachelor	4	4	4	4	4	3	4	4	3	2	3	3	3	3	4	4	3	4	4	3	4	5	4	3	3	4	3	4	4	4	3	3	3	3		4	4	4	4	3	3	4	2	2
2018-2019	female	21	PXL Hasselt	bachelor nursing	3e bachelor	5	4	5	5	5	4	3	5	3	3	3	4	4	3	4	4	4	4	4	4	3	4	4	4	4	4	3	3	4	4	4	5	5	5	5	3	3	4	4	3	5	4	3	3
2018-2019	female	21	PXL Hasselt	bachelor nursing	3e bachelor	5	4	4	4	5	5	5	5	3	4	4	3	4	4	4	4	4	4	4	3	3	3	4	3	3	4	3	3	4	4	4	4	4	4	4	4	4	4	5	4	4	4	4	3
2018-2019	female	21	PXL Hasselt	bachelor nursing	3e bachelor	4	4	5	4	4	3	5	5	1	2	1	2	3	2	3	2	2	3	2	2	2	2	4	4	5	5	3	3	3	3	4	4	5	5	4	4	3	4	4	3	4	4	4	3
2018-2019	female	21	PXL Hasselt	bachelor nursing	3e bachelor	5	4	2	4	4	5	4	4	3	2	2	3	4	5	4	3	3	5	4	4	2	3	3	4	5	4	4	5	5	5	3	3	4	4	4	4	2	5	5	4	4	5	4	4
2018-2019	female	21	PXL Hasselt	bachelor nursing	3e bachelor	5	4	2	3	2	2	4	3	1	4	5	3	2	4	4	5	4	4	5	4	4	4	4	4	4	4	5	4	1	4	4	2	2	2	5	4	5	4	3	3	4	1	5	3
2018-2019	female	21	PXL Hasselt	bachelor nursing	3e bachelor	5	5	5	5	5	5	5	5	4	4	3	3	3	3	5	5	5	4	4	4	5	5	5	4	5	4	5	4	4	5	5	5	4	4	5	5	5	4	4	5	3	5	4	4
2018-2019	female	21	PXL Hasselt	bachelor nursing	3e bachelor	5	4	5	4	4	3	4	4	3	4	3	4	4	3	4	5	4	4	4	4	5	4	4	5	5	5	4	4	4	4	3	3	4	3	4	4	3	4	5	3	4	3	4	4
2018-2019	female	21	PXL Hasselt	bachelor nursing	3e bachelor	2	3	3	3	5	4	4	5	3	3	3	3	3	4	3	3	3	5	5	5	3	3	3	4	4	4	3	3	3	3	3	3	5	5	3	3	3	3	4	5	5	5	5	4
2018-2019	female	21	PXL Hasselt	bachelor nursing	3e bachelor	3	3	4	3	3	3	5	3	3	3	3	4	4	4	3	3	3	4	4	4	3	3	3	3	4	5	3	3	3	4	3	3	4	4	3	3	3	3	3	5	3	3	3	3
2018-2019	female	21	PXL Hasselt	bachelor nursing	3e bachelor	5	4	3	5	5	4	3	5	1	2	3	4	2	4	3	3	4	4	4	4	4	3	3	4	5	5	3	3	4	3	3	4	4	3	4	4	4	4	4	4	5	4	5	4
2018-2019	female	21	PXL Hasselt	bachelor nursing	3e bachelor	5	4	5	5	5	4	5	5	4	5	3	3	5	4	4	4	4	4	4	4	3	4	5	3	4	5	3	4	4	4	4	4	4	4	3	4	2	3	4	3	4	4	4	3
2018-2019	female	21	PXL Hasselt	bachelor nursing	3e bachelor	5	5	5	5	5	4	5	5	5	5	5	5	5	5	5	5	5	4	4	5	5	5	5	5	4	5	5	5	4	5	5	5	5	5	4	4	5	5	4	5	5	5	5	4
2018-2019	female	21	PXL Hasselt	bachelor nursing	3e bachelor	5	5	5	5	5	5	5	5	2	3	3	4	3	3	2	2	2	4	2	2	2	2	3	5	5	4	2	2	3	3	2	2	4	4	2	3	2	3	3	3	4	4	2	2
2018-2019	female	21	PXL Hasselt	bachelor nursing	3e bachelor	5	4	5	1	3	5	5	4	2	2	1	4	4	3	5	5	5	4	4	4	4	3	2	3	2	1	2	5	3	3	3	4	3	4	4	4	4	4	3	4	5	4	4	4
2018-2019	female	21	PXL Hasselt	bachelor nursing	3e bachelor	5	5	5	5	4	3	4	2	4	5	4	3	4	2	4	4	4	4	4	3	5	5	4	3	4	4	5	4	2	3	4	4	3	2	4	5	4	2	1	3	4	3	4	2
2018-2019	female	21	PXL Hasselt	bachelor nursing	3e bachelor	5	4	4	5	5	4	4	5	4	1	3	4	4	3	4	3	3	5	3	3	2	4	4	3	4	4	3	5	3	5	4	4	4	4	5	4	4	5	4	4	4	4	5	3
2018-2019	female	21	PXL Hasselt	bachelor nursing	3e bachelor	5	4	5	4	5	4	3	3	4	5	4	4	5	2	5	5	4	3	4	3	5	5	4	4	4	4	4	4	5	4	5	4	5	3	5	4	4	2	3	2	4	4	3	4
2018-2019	female	21	PXL Hasselt	bachelor nursing	3e bachelor	5	4	5	5	5	2	5	5	5	5	5	3	5	5	4	5	3	3	1	3	5	5	4	5	5	4	4	2	4	2	5	1	2	1	5	4	3	5	4	3	5	2	2	3
2018-2019	female	21	PXL Hasselt	bachelor nursing	3e bachelor	5	5	5	4	5	5	5	5	4	4	4	5	3	3	5	4	4	5	4	4	4	5	4	5	5	4	3	3	4	4	3	4	4	4	4	4	4	4	4	4	4	5	5	5
2018-2019	female	21	PXL Hasselt	bachelor nursing	3e bachelor	5	4	5	4	5	4	4	5	3	3	3	5	4	4	3	3	3	5	4	5	3	4	4	4	5	4	4	4	3	4	4	4	5	5	5	3	5	5	4	4	4	4	5	4
2018-2019	female	21	PXL Hasselt	bachelor nursing	3e bachelor	5	4	4	4	5	4	4	4	4	4	5	4	4	5	5	5	5	5	5	5	5	5	5	5	5	5	4	4	4	4	4	4	4	4	5	4	4	4	4	4	4	5	4	4
2018-2019	female	21	PXL Hasselt	bachelor nursing	3e bachelor	5	5	5	5	5	5	5	5	5	5	5	3	3	3	5	5	5	3	3	3	5	5	5	3	3	3	3	3	5	5	5	5	5	5	5	5	5	5	5	5	5	5	5	5
2018-2019	female	21	PXL Hasselt	bachelor nursing	3e bachelor	5	5	5	5	4	3	4	4	4	3	4	4	4	5	5	5	5	5	4	4	4	4	4	4	5	4	3	3	2	2	5	5	4	4	4	4	5	5	4	5	4	5	4	4
2018-2019	female	21	PXL Hasselt	bachelor nursing	3e bachelor	5	4	4	4	4	3	4	4	2	2	2	3	3	3	4	4	4	4	4	4	2	2	2	3	3	3	4	4	4	4	2	4	3	4	5	5	4	4	4	4	3	3	4	3
2018-2019	male	20	PXL Hasselt	bachelor nursing	3e bachelor	4	4	5	4	4	4	4	4	3	3	4	3	3	4	4	5	4	4	5	4	4	4	3	4	4	3	4	5	4	5	4	4	4	4	4	4	5	4	4	5	4	4	5	4
2018-2019	male	20	PXL Hasselt	bachelor nursing	3e bachelor	5	4	5	4	5	5	5	4	3	4	4	3	4	4	5	5	5	5	5	5	4	4	4	4	4	4	3	3	3	3	5	5	5	5	4	4	4	5	4	4	5	4	5	4
2018-2019	male	20	PXL Hasselt	bachelor nursing	3e bachelor	5	4	3	5	5	5	5	5	2	2	2	2	2	2	5	5	5	5	5	5	4	5	5	4	5	5	3	4	5	5	3	5	5	5	5	5	5	5	5	5	1	2	3	5
2018-2019	male	20	PXL Hasselt	bachelor nursing	3e bachelor	5	5	5	5	5	5	5	5	4	4	4	3	3	3	5	5	5	5	5	5	5	5	5	5	5	5	5	5	5	5	5	4	5	4	5	5	3	3	3	3	4	4	4	2
2018-2019	male	20	PXL Hasselt	bachelor nursing	3e bachelor	5	5	3	4	5	5	5	5	4	4	4	5	4	5	5	5	5	5	5	5	3	4	4	3	4	5	3	4	3	4	5	5	5	5	5	4	4	5	5	5	5	4	5	5
2018-2019	female	20	PXL Hasselt	bachelor nursing	3e bachelor	5	5	3	4	4	4	4	4	3	4	4	5	4	4	4	4	4	4	4	4	4	4	4	4	4	4	4	4	4	4	4	4	4	4	4	4	4	4	4	4	4	4	5	4
2018-2019	female	20	PXL Hasselt	bachelor nursing	3e bachelor	5	5	5	5	5	5	5	5	4	4	4	4	4	4	4	4	5	4	4	3	3	5	4	3	5	4	4	3	4	3	5	3	4	3	4	5	3	5	5	3	4	5	4	5
2018-2019	female	20	PXL Hasselt	bachelor nursing	3e bachelor	5	4	5	4	5	5	5	5	3	4	5	4	5	5	4	4	5	5	5	5	4	5	4	4	5	3	4	4	4	4	5	4	5	4	4	3	5	4	3	5	5	4	5	4
2018-2019	female	20	PXL Hasselt	bachelor nursing	3e bachelor	5	5	5	5	5	5	5	5	4	4	4	5	5	4	4	4	4	5	5	5	4	4	4	5	5	5	4	4	4	4	4	4	5	5	5	5	4	5	5	5	3	2	4	4
2018-2019	female	20	PXL Hasselt	bachelor nursing	3e bachelor	5	4	5	5	4	4	5	5	3	3	4	3	4	4	4	4	3	5	5	4	5	5	4	5	5	5	3	4	4	5	3	3	4	3	4	3	4	3	5	4	4	3	4	4
2018-2019	female	20	PXL Hasselt	bachelor nursing	3e bachelor	4	4	4	4	4	4	4	4	3	4	4	3	3	4	4	4	4	4	4	4	4	4	4	4	4	4	3	4	3	4	4	3	4	3	3	4	3	3	4	3	4	3	2	3
2018-2019	female	20	PXL Hasselt	bachelor nursing	3e bachelor	4	3	1	3	5	3	1	3	4	3	3	3	2	2	4	4	4	3	3	3	4	2	2	4	2	2	2	2	2	2	3	3	3	3	5	4	3	5	4	3	1	2	4	3
2018-2019	female	20	PXL Hasselt	bachelor nursing	3e bachelor	5	5	5	5	5	5	5	5	3	3	3	4	4	4	3	4	4	4	4	4	4	3	4	4	5	4	4	4	5	5	4	4	4	4	4	4	4	4	4	4	5	4	5	5
2018-2019	female	20	PXL Hasselt	bachelor nursing	3e bachelor	5	4	4	3	5	4	4	3	2	3	2	2	3	2	4	4	4	4	4	4	2	3	2	2	3	2	1	1	1	1	4	4	4	4	4	2	2	4	2	2	4	2	2	1
2018-2019	female	20	PXL Hasselt	bachelor nursing	3e bachelor	5	4	4	4	5	4	4	4	3	4	3	4	5	5	4	3	3	4	3	3	3	3	3	3	3	3	3	3	3	3	3	4	3	4	4	4	3	4	4	3	5	3	4	4
2018-2019	female	20	PXL Hasselt	bachelor nursing	3e bachelor	5	5	5	5	5	5	5	5	4	4	4	5	5	5	5	5	5	5	5	5	4	5	5	5	5	5	5	4	5	5	3	3	5	5	4	4	4	5	5	5	4	3	4	4
2018-2019	female	20	PXL Hasselt	bachelor nursing	3e bachelor	5	2	3	3	5	4	4	3	3	1	1	3	4	3	3	3	3	4	4	4	3	3	4	4	4	4	2	3	2	3	1	1	4	4	3	1	3	4	2	3	4	4	4	1
2018-2019	female	20	PXL Hasselt	bachelor nursing	3e bachelor	5	4	3	3	5	4	3	3	1	2	4	1	1	4	4	5	3	4	5	5	3	4	4	4	4	5	5	5	4	5	5	4	5	4	4	4	4	4	4	4	4	4	5	4
2018-2019	female	20	PXL Hasselt	bachelor nursing	3e bachelor	5	4	4	4	5	4	4	4	2	3	2	3	4	4	4	4	3	4	4	4	3	4	4	5	4	4	3	5	4	5	4	4	5	5	4	3	5	4	4	5	4	4	5	5
2018-2019	female	20	PXL Hasselt	bachelor nursing	3e bachelor	5	4	4	4	5	4	4	4	4	4	3	4	4	3	4	4	3	4	4	3	4	4	3	4	4	3	3	3	3	3	4	3	4	3	4	4	3	4	4	3	4	4	3	4
2018-2019	female	20	PXL Hasselt	bachelor nursing	3e bachelor	5	5	4	4	5	3	5	3	1	3	2	3	3	2	5	4	5	5	4	5	3	3	3	4	3	3	4	4	4	5	3	4	4	4	4	4	3	5	5	3	5	4	5	5
2018-2019	female	20	PXL Hasselt	bachelor nursing	3e bachelor	5	2	5	4	5	2	5	4	4	2	2	4	3	2	5	5	4	5	5	4	4	4	4	4	4	4	5	4	2	4	4	3	4	4	5	5	5	4	4	4	4	2	4	4
2018-2019	female	20	PXL Hasselt	bachelor nursing	3e bachelor	5	5	4	5	4	4	4	4	3	2	5	4	2	5	5	5	5	4	5	3	5	5	5	5	5	5	3	5	3	3	5	5	4	4	5	3	5	4	3	4	3	4	1	4
2018-2019	female	20	PXL Hasselt	bachelor nursing	3e bachelor	5	5	4	3	4	5	5	4	3	3	1	3	4	2	4	4	5	4	4	3	2	2	2	3	3	3		4	2	4	3	3	3	3	4	4	4	4	4	4	4	2	2	3
2018-2019	female		PXL Hasselt	bachelor nursing	3e bachelor	5	4	5	5	4	4	4	3	3	4	4	3	4	4	4	4	5	4	4	4	5	5	4	5	4	4	5	5	5	5	3	4	4	4	5	4	3	5	4	3	5	4	5	4
2018-2019	female		PXL Hasselt	bachelor nursing	3e bachelor	5	5	4	5	5	5	4	5	4	4	5	4	4	5	5	5	5	5	4	4	4	5	5	4	4	4	5	5	5	5	5	4	4	4	5	5	5	5	5	4	4	2	2	5
2018-2019	female	22	PXL Hasselt	bachelor nursing	3e bachelor	5	5	5	5	5	5	5	5	4	3	4	4	3	4	5	5	5	5	5	5	4	4	4	4	4	4	5	5	5	5	4	4	4	4	5	4	3	5	4	3	4	3	4	4
2018-2019	female	23	PXL Hasselt	bachelor nursing	3e bachelor	5	4	4	4	5	4	4	4	4	4	4	4	4	4	4	4	4	4	4	4	4	4	4	4	4	4	3	3	3	3	4	4	4	4	3	3	3	3	3	3	4	4	4	3
2018-2019	female	20	PXL Hasselt	bachelor medicine	2e bachelor	4	4	4	4	5	5	5	5	3	3	3	3	3	3	3	3	3	3	3	3	5	5	5	5	5	5	5	5	5	5	5	5	5	5	5	5	5	5	5	5	5	5	5	4
2017-2018	female	30	RWTH Aachen University	master medicine	1e master	5	5	3	4	5	4	2	4	2	2	2	2	2	2	3	3	3	4	4	3	4	3	3	4	3	3	4	4	4	4	2	2	2	2	1	1	1	3	3	3	3	2	4	2
2017-2018	female	26	RWTH Aachen University	master medicine	1e master	5	5	3	4	5	4	2	3	5	5	5	5	5	4	5	5	5	5	4	5	4	3	2	3	2	1	5	3	5	2	4	3	3	2	3	5	3	3	4	3	4	3	3	3
2017-2018	female	25	RWTH Aachen University	master medicine	1e master	5	2	4	4	5	2	4	4	1	3	3	3	3	5	4	3	5	4	3	5	3	3	1	4	2	2	1	1	1	1	3	3	2	3	3	4	3	4	4	3	4	3	4	1
2017-2018	female	25	RWTH Aachen University	master medicine	1e master	5	4	3	3	5	3	3	3	2	5	2	2	5	2	3	2	2	4	2	2	3	3	2	4	3	2	1	2	1	2	1	4	3	4	2	2	3	2	3	3	5	3	3	3
2017-2018	female	24	RWTH Aachen University	master medicine	1e master	5	2	2	4	5	2	2	2	3	3	3	4	4	4	5	3	3	4	3	3	2	3	2	2	3	2	4	4	4	4	2	1	2	1	3	3	3	3	3	3	4	2	3	2
2017-2018	female	24	RWTH Aachen University	master medicine	1e master	5	4	2	3	5	4	1	4	4	4	4	2	4	4	3	4	4	4	4	4	4	4	4	4	4	2	2	2	4	4	3	3	4	4	4	3	3	4	3	3
2017-2018	male	23	RWTH Aachen University	master medicine	1e master	5	3	2	4	4	3	2	4	1	1	1	3	4	4	3	3	3	4	4	4	2	2	3	4	3	4	1	2	4	4	1	1	3	3	1	1	3	3	3	3	4	3	3	4
2017-2018	male	23	RWTH Aachen University	master medicine	1e master	4	2	4	3	4	2	4	3	2	2	1	2	2	1	4	3	4	3	2	3	3	3	2	3	4	4	4	4	4	4	2	2	3	2	4	3	3	4	4	2	3	1	2	4
2017-2018	female	23	RWTH Aachen University	master medicine	1e master	5	2	3	3	4	2	2	2	1	1	1	4	3	3	2	1	1	4	2	2	2	2	2	2	2	2	1	1	1	1	1	1	3	3	1	1	2	1	1	1	3	1	1	1
2017-2018	female	23	RWTH Aachen University	master medicine	1e master	4	4	2	2	4	3	2	2	1	1	1	1	1	1	1	1	1	4	4	3	1	1	1	4	1	1	1	2	1	3	1	1	4	1	1	1	1	4	2	1	2	2	1	1
2017-2018	female	23	RWTH Aachen University	master medicine	1e master	5	4	2	3	4	4	1	3	1	1	1	1	1	1	3	4	2	3	2	2	2	2	2	2	2	2	4	3	2	2	2	2	2	3	4	4	2	4	4	1	2	1	2	4
2017-2018	female	23	RWTH Aachen University	master medicine	1e master	5	4	2	4	5	4	2	2	4	4	4	2	2	2	4	4	4	4	2	2	4	2	2	2	2	2	4	4	4	4	2	2	2	2	4	4	3	2	2	3	4	4	2	4
2017-2018	female	23	RWTH Aachen University	master medicine	1e master	5	4	3	4	5	4	3	4	5	4	4	4	4	4	5	3	4	5	3	4	3	4	3	3	3	3	2	2	4	4	3	3	3	4	3	3	2	4	4	2	3	2	2	5
2017-2018	female	23	RWTH Aachen University	master medicine	1e master	5	4	2	3	5	4	2	3	2	2	1	2	2	1	4	3	4	3	3	3	4	4	3	4	3	2	2	4	1	2	3	3	3	3	4	4	4	2	2	2	4	2	4	2
2017-2018	female	22	RWTH Aachen University	master medicine	1e master	5	5	4	4	3	3	2	4	3	3	2	3	3	1	3	3	2	4	4	3	4	2	2	3	3	3	3	4	4	4	2	3	2	3	2	2	3	2	2	3	4	2	2	2
2017-2018	female	22	RWTH Aachen University	master medicine	1e master	5	2	1	3	4	2	2	3	2	2	1	2	2	1	4	4	2	2	2	2	2	2	1	2	2	1	2	1	2	1	2	3	2	3	4	2	2	2	2	2	3	2	2	1
2017-2018	female	22	RWTH Aachen University	master medicine	1e master	5	4	4	3	5	4	4	3	4	3	3	3	3	3	5	3	4	4	3	4	4	3	2	4	3	2	5	4	5	4	4	4	3	4	5	4	3	4	4	3	3	2	3	4
2017-2018	female	22	RWTH Aachen University	master medicine	1e master	5	4	4	4	4	4	3	4	4	3	4	3	3	3	4	3	4	4	3	4	3	3	2	3	3	2	4	4	4	4	4	4	4	2	3	4	3	3	4	1	4	2	2	3
2017-2018	female	22	RWTH Aachen University	master medicine	1e master	5	4	4	4	5	3	3	3	5	5	5	3	3	3	5	5	5	3	3	3	5	5	5	3	3	3	5	5	3	3	5	5	3	3	5	5	5	2	2	2	4	3	4	3
2017-2018	female	22	RWTH Aachen University	master medicine	1e master	5	3	3	4	4	3	3	3	3	2	4	3	2	4	4	4	4	4	4	4	4	4	3	4	4	3	5	4	5	4	4	4	4	4	4	4	4	2	2	2	4	2	2	2
2017-2018	female	21	RWTH Aachen University	master medicine	1e master	5	4	3	2	5	4	4	3	2	2	2	2	2	2	3	4	1	3	3	1	1	1	1	2	1	1	1	1	3	1	3	2	4	2	1	1	1	1	1	1
2017-2018	female	24	RWTH Aachen University	master medicine	2e master	4	3	1	3	4	3	1	3	1	1	1	1	1	1	3	2	3	3	2	3	3	1	1	3	1	1	3	3	4	5	3	3	3	3	3	3	3	4	4	4	2	2	1	5
2017-2018	female	24	RWTH Aachen University	master medicine	2e master	5	4	5	5	5	3	4	4	5	5	5	3	3	3	5	5	5	5	5	5	5	5	5	5	5	5	5	4	5	4	5	4	4	4	5	5	5	3	3	3	3	2	3	4
2017-2018	female	23	RWTH Aachen University	master medicine	2e master	5	4	4	4	5	2	1	3	5	3	4	5	4	4	5	4	4	5	4	4	4	4	4	3	4	4	5	4	5	4	5	4	5	4	3	5	4	3	5	5	4	4	4	5
2017-2018	female	22	RWTH Aachen University	master medicine	2e master	5	3	4	3	5	2	4	3	1	2	2	3	2	2	2	2	2	4	4	4	2	2	1	2	2	1	4	4	4	4	2	3	3	3	2	2	2	4	4	4	3	2	1	4
2017-2018	female	26	RWTH Aachen University	master medicine	3e master	5	5	5	5	5	4	4	5	4	5	5	4	5	5	5	5	5	5	5	5	5	5	4	4	4	4	4	5	3	5	5	5	5	5	5	5	5	4	5	5	2	4	3	4
2017-2018	female	26	RWTH Aachen University	master medicine	3e master	5	5	4	4	5	5	4	4	5	4	4	4	4	4	5	4	5	4	4	5	4	4	3	4	4	3	4	4	5	4	4	4	4	4	4	4	4	4	4	2	4	2	4	4
2017-2018	female	26	RWTH Aachen University	master medicine	3e master	5	2	4	2	5	2	2	2	1	1	1	4	4	2	5	3	3	4	3	3	4	1	2	4	1	2	1	2	1	1	2	2	2	2	1	1	1	1	1	1	1	1	4	1
2017-2018	male	25	RWTH Aachen University	master medicine	3e master	5	4	3	3	5	4	3	3	4	5	5	3	3	2	5	4	4	4	2	4	4	4	4	4	4	3	5	5	3	3	5	4	4	3	5	4	5	3	2	3	3	2	3	4
2017-2018	female	25	RWTH Aachen University	master medicine	3e master	5	5	4	4	5	4	4	4	3	4	4	4	4	4	4	3	4	4	4	4	4	4	4	4	4	3	4	4	4	3	4	4	4	4	3	4	4	4	4	3	4	3	2	4
2017-2018	female	25	RWTH Aachen University	master medicine	3e master	5	4	4	2	4	5	4	4	1	1	4	3	4	4	1	1	1	4	4	3	1	1	1	3	3	4	4	4	5	5	2	2	4	4	1	1	1	3	4	3	4	2	4	5
2017-2018	female	25	RWTH Aachen University	master medicine	3e master	5	4	3	3	5	4	3	3	4	4	4	4	4	4	4	4	4	4	4	4	3	3	3	3	3	3	4	4	4	4	3	3	3	3	3	3	3	3	4	3	4	4	3	3
2017-2018	male	24	RWTH Aachen University	master medicine	3e master	5	5	5	5	5	5	4	5	5	5	5	5	4	4	5	5	5	5	5	5	5	5	5	5	5	5	5	5	5	5	5	5	5	5	5	5	5	4	4	4	3	5	4	5
2017-2018	female	24	RWTH Aachen University	master medicine	3e master	5	4	4	4	5	4	3	3	1	2	2	2	2	2	4	4	4	5	4	4	4	2	4	4	2	4	2	5	4	5	4	4	4	3	4	2	3	3	2	3	5	2	1	3
2017-2018	female	24	RWTH Aachen University	master medicine	3e master	5	3	2	3	4	4	2	3	3	3	3	5	4	2	3	3	3	5	4	5	2	2	2	2	2	2	4	3	3	4	4	2	4	3	4	4	3	2	2	3	4	2	3	1
2017-2018	male	31	RWTH Aachen University	master medicine	3e master	2	1	1	1	2	2	2	2	1	1	1	1	1	1	2	2	1	3	2	2	1	1	1	1	1	1	1	1	2	2	1	1	2	2	1	1	1	1	2	1	3	1	4	1
2017-2018	male	31	RWTH Aachen University	master medicine	3e master	5	2	2	3	5	2	2	3	3	4	4	2	3	2	4	4	4	4	4	4	3	4	2	3	3	2	3	4	3	3	4	4	4	3	5	4	3	4	4	3	5	5	4	5
2017-2018	female	23	RWTH Aachen University	master medicine	3e master	4	4	3	4	4	4	4	3	1	1	1	4	4	2	4	2	2	4	4	4	2	3	2	4	3	2	1	1	4	4	3	2	4	4	1	1	1	2	2	2	4	2	1	4
2017-2018	female	21	RWTH Aachen University	master medicine	1e master	5	5	3	4	5	4	2	4	4	4	3	2	2	1	4	4	3	4	2	4	4	4	3	4	2	2	5	5	4	5	5	5	4	4	3	2	2	2	1	4	4	1	2	5
2017-2018	female	27	RWTH Aachen University	bachelor medicine	1e bachelor	5	4	1	1	5	4	1	1	4	4	4	3	3	3	2	2	2	2	2	2	4	2	2	2	2	2	2	2	2	2	2	2	2	2	2	2	2	2	2	2	5	2	2	2
2017-2018	female	27	RWTH Aachen University	bachelor medicine	1e bachelor	1	1	1	1	5	3	3	3	1	1	1	3	3	3	1	1	1	3	3	3	1	1	1	3	3	3	1	1	3	3	1	1	3	3	1	1	1	3	3	3	4	3	3	1
2017-2018	female	20	RWTH Aachen University	bachelor medicine	1e bachelor	5	2	1	1	5	4	1	2	1	1	1	2	1	1	1	1	1	2	1	1	2	1	1	2	1	1	3	1	3	2	1	1	2	2	2	1	1	1	1	2	4	3	2	1
2017-2018	male	19	RWTH Aachen University	bachelor medicine	1e bachelor	5	3	2	3	5	3	2	3	3	3	4	3	3	4	4	3	4	4	3	4	3	3	3	3	3	3	4	5	4	3	3	3	3	3	4	3	3	3	3	3	5	4	3	4
2017-2018	female	19	RWTH Aachen University	bachelor medicine	1e bachelor	4	2	1	2	4	1	1	2	1	1	2	1	1	1	3	2	2	1	1	1	1	1	1	1	1	1	2	2	2	2	1	1	1	1	2	2	2	2	1	1	2	3	3	3
2017-2018	female	19	RWTH Aachen University	bachelor medicine	1e bachelor	5	4	3	4	5	3	3	3	3	3	3	3	3	3	3	3	2	3	3	3	4	4	4	3	3	3	3	3	3	3	4	4	3	3	4	4	3	4	4	3	4	3	3	3
2017-2018	male	18	RWTH Aachen University	bachelor medicine	1e bachelor	2	2	1	3	4	4	4	4	3	3	3	3	3	3	3	3	3	3	3	3	2	2	2	3	3	3	1	1	3	3	3	3	3	3	3	3	3	3	3	3	3	3	2	3
2017-2018	female	18	RWTH Aachen University	bachelor medicine	1e bachelor	5	4	3	3	3	3	3	3	3	4	5	3	3	3	5	4	3	3	3	3	2	1	1	3	3	3	3	4	3	3	1	1	3	3	4	4	3	3	3	3	3	3	3	3
2017-2018	female	18	RWTH Aachen University	bachelor medicine	1e bachelor	5	2	1	2	3	1	1	2	2	3	1	1	1	1	3	3	3	1	3	3	3	3	4	3	3	3	3	3	3	3	3	3	3	3	3	3	3	3	3	3	4	4	3	3
2017-2018	male	26	RWTH Aachen University	bachelor medicine	2e bachelor	4	4	4	4	4	3	3	4	3	4	4	4	5	4	4	4	4	5	4	5	3	3	3	2	2	2	4	4	4	4	4	4	3	3	4	4	4	3	4	4	5	4	4	3
2017-2018	female	21	RWTH Aachen University	bachelor medicine	2e bachelor	5	4	3	4	4	4	3	4	3	3	3	3	3	3	4	4	3	4	3	3	2	2	2	2	2	2	3	4	3	4	2	2	2	2	2	2	3	2	2	3	4	4	2	5
2017-2018	female	21	RWTH Aachen University	bachelor medicine	2e bachelor	5	4	2	3	5	4	2	3	1	1	1	2	1	1	1	1	1	2	1	2	1	2	2	2	2	2	4	4	4	4	3	2	3	2	1	1	1	1	1	1	4	3	3	2
2017-2018	female	20	RWTH Aachen University	bachelor medicine	2e bachelor	5	5	5	5	5	4	5	4	4	4	4	3	2	1	4	1	4	5	2	2	4	4	4	5	3	3	4	3	5	4	4	4	4	4	4	2	2	2	1	2	4	4	4	5
2017-2018	female	20	RWTH Aachen University	bachelor medicine	2e bachelor	5	3	2	3	5	3	1	3	2	2	3	2	2	3	3	2	3	3	2	3	3	3	2	2	3	2	2	3	2	2	2	3	2	3	3	3	2	3	3	2	4	3	4	2
2017-2018	female	29	RWTH Aachen University	bachelor medicine	3e bachelor	5	5	5	5	5	5	5	5	4	4	4	4	4	4	4	4	4	4	4	4	4	4	4	4	4	4	5	5	5	5	4	4	4	4	4	4	4	4	4	4	5	4	5	5
2017-2018	female	23	RWTH Aachen University	bachelor medicine	3e bachelor	5	4	5	4	5	3	3	3	4	4	4	2	2	2	5	3	4	4	3	3	3	3	2	2	2	1	5	5	5	5	3	4	3	3	3	3	4	3	2	2	5	5	5	5
2017-2018	male	22	RWTH Aachen University	bachelor medicine	3e bachelor	5	4	2	2	2	4	5	4	3	3	3	4	4	4	2	3	3	5	5	4	4	3	4	4	4	4	3	3	2	2	4	4	4	4	3	3	3	5	3	4	5	2	3	5
2017-2018	male	22	RWTH Aachen University	bachelor medicine	3e bachelor	5	5	3	3	5	4	3	3	5	4	5	4	4	4	5	4	4	5	4	4	5	4	3	4	4	2	5	4	5	4	5	5	4	4	4	5	4	4	4	4	3	2	2	4
2017-2018	male	21	RWTH Aachen University	bachelor medicine	3e bachelor	5	4	3	3	5	4	3	3	4	3	3	4	3	3	4	4	4	4	4	4	3	3	3	3	3	3	4	4	4	3	3	3	3	3	4	4	3	3	4	3	3	4	3	3
2017-2018	female	21	RWTH Aachen University	bachelor medicine	3e bachelor	4	4	4	4	4	3	3	3	4	4	4	3	3	3	4	4	4	4	4	4	4	4	4	3	3	2	4	4	3	4	4	4	3	3	4	4	4	3	3	4	4	4	3	3
2017-2018	female	21	RWTH Aachen University	bachelor medicine	3e bachelor	5	1	2	2	2	1	3	2	4	4	4	4	4	4	4	2	3	4	2	3	2	2	2	2	2	2	1	1	4	2	2	2	2	2	2	4	2	2	4	2	3	2	4	4
2017-2018	female	20	RWTH Aachen University	bachelor medicine	3e bachelor	5	4	3	4	5	4	3	4	4	3	3	4	3	2	1	1	1	1	1	1	1	1	1	1	1	1	1	1	1	1	1	1	1	1	2	1	2	2	1	2	5	3	4	2
2017-2018	male	30	RWTH Aachen University	bachelor medicine	3e bachelor	3	2	2	3	3	2	2	2	2	2	1	1	1	1	4	3	2	4	3	2	2	2	2	2	2	2	1	1	1	1	1	1	1	1	2	2	2	2	2	2	5	2	2	3
2017-2018	male	27	RWTH Aachen University	bachelor medicine	3e bachelor	4	2	2	2	4	2	2	2	1	1	1	1	1	1	1	1	1	1	1	1	1	1	1	1	1	1	1	1	1	1	1	1	1	1	1	1	1	1	1	1	4	2	1	1
2017-2018	female	27	RWTH Aachen University	bachelor medicine	3e master	2	4	3	3	4	4	4	3	2	2	3	2	3	4	1	2	2	4	3	4	1	2	1	3	3	3	2	4	4	3	2	4	3	4	3	2	2	4	4	3	4	2	2	2
2017-2018	female	21	RWTH Aachen University	bachelor medicine	2e bachelor	5	5	1	3	5	4	1	3	4	4	3	4	4	3	5	4	5	5	4	5	5	5	2	4	4	2	5	5	5	5	4	5	4	4	4	5	3	4	5	3	5	5	3	3
2017-2018	female	21	RWTH Aachen University	bachelor medicine	3e bachelor	5	4	4	4	5	3	4	3	3	3	3	3	3	3	4	4	3	4	4	3	5	4	4	5	4	4	5	5	5	5	3	3	3	3	3	3	3	3	3	3	4	1	3	2
2017-2018	female	20	RWTH Aachen University	bachelor medicine	2e bachelor	3	3	2	2	2	2	2	2	3	3	3	3	3	3	3	3	3	3	3	3	3	3	2	3	3	2	3	3	3	3	3	3	3	3	4	4	3	4	4	3	5	2	3	5
2017-2018	female	19	RWTH Aachen University	bachelor medicine	1e bachelor	4	2	3	1	5	4	4	3	3	3	3	3	3	3	4	3	4	4	3	4	2	3	1	4	4	1	1	4	3	5	1	3	3	3	3	3	3	3	4	3	5	3	4	2
2017-2018	female	19	RWTH Aachen University	bachelor medicine	1e bachelor	5	5	5	5	5	5	5	4	5	5	5	5	5	5	5	5	5	5	5	5	5	5	5	5	5	5	5	5	5	5	5	5	5	5	5	5	5	5	5	5	5	5	3	5
2017-2018	female	25	RWTH Aachen University	master medicine	1e master	5	5	4	4	5	5	4	3	3	3	3	4	5	4	3	3	4	4	4	4	5	3	5	4	4	4	2	2	4	4	3	3	5	5	3	3	3	4	4	4	4	4	4	2
2017-2018	female	24	RWTH Aachen University	master medicine	2e master	5	3	2	4	5	2	1	3	3	3	3	3	3	2	4	4	4	4	4	4	5	4	3	5	3	2	5	5	5	5	3	4	3	2	3	5	2	2	4	2	4	3	1	3
2017-2018	female	26	RWTH Aachen University	master medicine	2e master	5	4	2	3	5	3	2	3	3	3	2	2	2	2	4	4	4	3	3	3	4	4	4	3	3	3	4	4	4	4
2017-2018	female	25	RWTH Aachen University	bachelor medicine	3e bachelor	5	3	3	2	4	2	2	2	2	2	2	2	2	1	4	4	4	3	3	3	3	2	1	1	1	1	4	3	2	2	2	2	1	1	4	4	2	3	3	1	4	2	1	2
2018-2019	female	30	RWTH Aachen University	master medicine	1e master	5	2	2	2	5	2	2	2	3	3	3	3	3	3	4	2	4	4	2	4	2	2	2	2	2	2	4	2	4	2	4	2	4	2	1	4	3	1	4	3	2	3	2	4
2018-2019	female	30	RWTH Aachen University	master medicine	1e master	5	4	5	4	5	4	5	4	3	3	3	4	4	5	3	4	3	4	5	4	3	4	4	4	4	4	3	4	4	4	4	4	5	5	3	3	3	4	4	3	3	2	4	1
2018-2019	female	28	RWTH Aachen University	master medicine	1e master	5	3	4	4	5	3	4	4	1	1	1	3	2	1	4	4	2	4	3	3	3	3	4	3	3	5	5	4	4	4	4	3	4	3	2	4	1	2	4	1	2	1	1	4
2018-2019	female	25	RWTH Aachen University	master medicine	1e master	4	2	3	3	4	2	3	3	2	2	2	2	2	2	4	4	2	4	4	2	2	2	2	2	2	2	2	2	2	2	2	2	2	2	2	4	1	2	4	1	4	3	3	2
2018-2019	female	25	RWTH Aachen University	master medicine	1e master	5	4	4	4	5	2	2	4	4	4	5	2	2	1	5	4	2	4	1	1	4	4	2				5	4	2	2	4	4	2	2	5	5	2	1	1	1	4	2	2	1
2018-2019	male	24	RWTH Aachen University	master medicine	1e master	5	4	3	4	4	3	3	4	4	5	5	4	5	5	5	4	3	5	4	3	4	4	3	4	4	3	3	4	3	4	3	3	3	3	5	5	4	5	5	4	4	2	2	4
2018-2019	male	23	RWTH Aachen University	master medicine	1e master	5	4	4	5	5	4	4	5	2	2	2	3	4	4	4	2	3	5	3	3	4	4	3	4	4	4	5	4	5	5	4	3	5	4	4	3	4	5	4	5	5	3	1	5
2018-2019	male	23	RWTH Aachen University	master medicine	1e master	5	3	3	3	5	3	3	3	4	4	4	3	4	3	5	4	4	5	3	3	4	4	3	4	3	2	5	4	4	4	4	3	4	3	4	4	3	3	4	3	4	2	2	4
2018-2019	female	23	RWTH Aachen University	master medicine	1e master	5	5	4	5	5	5	4	5	4	3	3	4	3	3	5	4	4	5	4	4	4	4	4	4	4	4	3	4	3	4	4	4	4	4	4	4	4	3	4	4	2	4	5	5
2018-2019	female	23	RWTH Aachen University	master medicine	1e master	5	3	3	3	5	2	2	2	3	3	2	3	3	2	4	4	3	3	3	2	3	3	3	2	2	2	3	4	3	3	3	3	2	2	2	2	2	1	1	1	4	2	2	2
2018-2019	female	23	RWTH Aachen University	master medicine	1e master	5	3	2	3	4	3	2	3	4	3	2	4	3	2	4	2	3	4	2	3	3	3	2	3	3	1	4	3	2	2	1	2	1	1	5	5	3	4	4	3	4	3	3	2
2018-2019	female	23	RWTH Aachen University	master medicine	1e master	5	3	2	3	3	3	2	3	2	2	3	2	3	3	2	1	3	3	1	2	3	3	2	4	3	2	1	4	3	3	2	2	3	2	3	2	2	3	2	2	2	3	3	1
2018-2019	female	23	RWTH Aachen University	master medicine	1e master	5	3	3	4	5	3	3	4	2	2	2	4	4	4	2	2	2	4	4	4	2	2	4	4	3	4	3	3	4	4	3	3	4	3	2			4			4	3	5	2
2018-2019	male	22	RWTH Aachen University	master medicine	1e master	5	4	3	4	5	4	3	4	4	4	3	4	4	3	5	3	4	5	3	4	4	3	2	3	3	2	4	4	4	4	3	4	2	4	4	3	2	4	3	2	5	3	2	4
2018-2019	male	22	RWTH Aachen University	master medicine	1e master	5	4	1	4	5	4	1	2	2	1	1	1	1	1	4	2	3	4	2	3	1	1	1	1	1	1	4	4	2	2	1	1	1	1	3	4	1	2	2	1	1	3	3	1
2018-2019	male	22	RWTH Aachen University	master medicine	1e master	5	5	3	4	5	4	3	4	4	4	4	3	3	4	4	4	4	4	4	4	4	4	3	3	3	3	4	4	3	3	3	3	3	3	4	4	4	4	4	3	4	4	3	4
2018-2019	female	22	RWTH Aachen University	master medicine	1e master	5	5	2	3	5	4	2	3	4	5	4	4	5	4	5	5	3	5	5	3	4	4	2	4	4	2	4	4	4	4	4	4	4	4	5	4	4	5	4	4	4	4	3	5
2018-2019	female	22	RWTH Aachen University	master medicine	1e master	5	3	4	4	5	4	4	4	3	3	3	3	3	2	5	4	4	5	3	3	4	4	2	4	2	2	2	4	2	3	3	3	2	2	2	2	3	2	2	3	4	3	2	2
2018-2019	female	22	RWTH Aachen University	master medicine	1e master	5	4	3	4	5	4	3	4	2	4	4	2	4	4	4	4	4	4	4	4	3	3	1	2	3	1	5	5	4	4	2	2	2	2
2018-2019	female	21	RWTH Aachen University	master medicine	1e master	5	4	3	3	5	4	2	2	3	3	3	3	4	3	4	4	3	4	3	3	3	3	3	2	3	2	4	3	3	3	4	4	3	3	4	5	2	3	4	2	3	2	4	3
2018-2019	female	21	RWTH Aachen University	master medicine	1e master	5	4	2	3	5	5	1	4	1	1	1	1	1	1	4	1	2	4	2	2	3	3	2	4	2	1	4	4	2	2	2	2	1	1	1	1	1	1	1	1	4	1	1	1
2018-2019	female	21	RWTH Aachen University	master medicine	2e bachelor	4	3	2	3	4	3	2	3	4	2	4	3	2	4	3	3	4	3	3	3	4	3	3	3	3	2	5	4	4	4	3	3	3	3	4	4	3	2	3	3	4	4	3	3
2018-2019	female	33	RWTH Aachen University	master medicine	2e master	5	5	4	5	5	5	4	5	4	4	4	4	4	4	4	5	3	4	5	4	4	4	4	4	4	3	5	4	3	2	4	5	5	2	5	5	3	5	4	3	4	1	4	1
2018-2019	male	32	RWTH Aachen University	master medicine	2e master	5	4	4	4	4	4	4	4	5	5	5	5	5	5	5	5	5	5	5	5	5	5	5	5	5	5	5	5	5	5	4	4	3	3	5	5	4	5	5	4	1	1	2	1
2018-2019	female	31	RWTH Aachen University	master medicine	2e master	5	4	3	4	5	4	4	4	3	2	4	4	2	4	4	3	2	4	4	4	2	2	2	4	4	4	2	2	4	4	2	2	4	4							4	1	2	2
2018-2019	male	29	RWTH Aachen University	master medicine	2e master	5	2	3	3	5	2	3	3	1	1	1	3	3	3	4	2	1	4	3	2	2	2	2	3	3	3	2	2	5	5	2	4	3	3	2	2	2	4	4	2	4	2	3	3
2018-2019	female	25	RWTH Aachen University	master medicine	2e master	5	4	3	4	5	4	2	3	1	1	1	2	2	2	2	4	2	4	4	4	2	2	2	4	2	2	4	4	4	4	3	2	4	3	2	2	2	4	4	2	5	2	2	2
2018-2019	female	25	RWTH Aachen University	master medicine	2e master	5	4	4	3	4	4	2	3	4	4	4	4	4	4	4	4	4	4	2	4	3	3	3	2	2	2	4	4	4	2	3	3	3	3
2018-2019	male	24	RWTH Aachen University	master medicine	2e master	5	3	4	4	5	3	3	4	3	3	2	4	3	2	4	4	4	4	4	4	4	4	2	3	3	2	4	4	3	3	3	2	3	2	4	4	3	4	3	3	4	1	2	2
2018-2019	female	24	RWTH Aachen University	master medicine	2e master	5	5	2	3	5	4	2	3	4	4	2	4	4	2	4	2	4	4	2	4	2	2	1	2	2	1	4	4	4	4	4	2	4	2	2	2	2	2	2	2	4	2	4	2
2018-2019	female	24	RWTH Aachen University	master medicine	2e master	5	3	3	3	5	3	3	3	3	4	4	5	4	4	3	3	3	4	4	4	4	3	3	4	3	3	2	2	2	2	2	2	2	2	3	3	3	4	3	4	4	4	2	2
2018-2019	female	24	RWTH Aachen University	master medicine	2e master	5	5	3	4	4	4	3	3	4	4	2	4	3	2	4	4	4	4	3	4	5	4	3	4	3	3	5	5	4	5	4	4	3	4	3	4	3	3	4	3	4	2	2	2
2018-2019	female	24	RWTH Aachen University	master medicine	2e master	4	4	2	1	2	4	1	1	1	2	1	2	1	1	2	1	2	2	2	3	2	3	2	3	3	2	1	1	1	1	2	2	2	3	1	1	3	2	1	1	2	1	1	1
2018-2019	female	24	RWTH Aachen University	master medicine	2e master	5	3	2	3	4	2	2	3	2	3	1	2	2	1	4	4	4	3	3	3	2	2	2	2	2	2	2	3	2	2	2	3	2	3	2	2	2	2	2	2	4	2	1	1
2018-2019	female	24	RWTH Aachen University	master medicine	2e master	4	3	2	2	4	3	3	3	3	3	3	3	3	3	3	2	2	3	3	3	2	2	2	3	3	3	3	3	3	3	3	3	3	3
2018-2019	female	23	RWTH Aachen University	master medicine	2e master	5	3	2	4	4	3	3	4	3	2	3	2	3	4	4	3	2	5	4	3	4	3	2	4	3	2	3	4	4	5	3	5	4	4	3	3	3	2	2	3	5	3	4	3
2018-2019	female	22	RWTH Aachen University	master medicine	2e master	5	5	4	4	4	4	3	4	1	4	3	1	3	1	5	5	3	5	5	3	4	1	1	4	2	1	4	3	4	5	2	2	4	1	4	5	5	3	4	5	4	2	5	4
2018-2019	female	26	RWTH Aachen University	master medicine	3e bachelor	5	5	5	5	5	5	4	5	4	4	5	4	4	5	5	4	5	5	4	5	5	5	4	5	5	4	3	5	3	5
2018-2019	male	34	RWTH Aachen University	master medicine	3e master	5	4	4	3	4	3	4	3	4	3	3	4	3	4	4	3	3	4	3	3	3	3	3	3	3	3	3	3	4	4	3	3	3	3	3	3	3	3	3	3	4	2	2	2
2018-2019	female	32	RWTH Aachen University	master medicine	3e master	4	4	4	4	4	4	4	4	3	3	4	3	3	3	3	3	3	3	3	3	4	4	4	3	3	3	3	3	3	3	3	3	3	3	3	3	3	3	3	3	4	3	4	4
2018-2019	female	27	RWTH Aachen University	master medicine	3e master	5	4	2	2	5	2	1	2	1	1	1	2	1	4	4	1	1	2	2	3	4	4	4	4	3	2	1	1	1	1	4	3	3	3	2	2	1	1	1	1	4	2	1	2
2018-2019	female	27	RWTH Aachen University	master medicine	3e master	5	4	4	4	5	4	3	4	4	5	4	4	5	4	5	4	4	4	4	4	4	4	4	3	3	3	5	5	5	5	5	4	4	3	4	5	4	3	3	4	2	2	3	4
2018-2019	female	26	RWTH Aachen University	master medicine	3e master	5	4	2	3	5	4	4	4	3	3	4	4	3	5	4	3	3	4	3	4	2	2	3	2	2	4	4	3	5	4	3	3	3	3	3	3	3	4	3	3	4	3	4	5
2018-2019	female	25	RWTH Aachen University	master medicine	3e master	4	2	3	4	4	2	4	4	3	4	4	3	4	4	4	3	3	4	4	3	3	3	3	4	3	2	4	4	4	4	4	4	3	3	3	3	3	3	3	3	4	3	4	4
2018-2019	female	25	RWTH Aachen University	master medicine	3e master	5	5	5	5	5	5	5	5	5	4	5	5	4	5	5	5	5	5	5	5	5	4	3	5	4	3	5	4	4	4	3	4	3	4	5	5	4	4	5	4	5	5	4	4
2018-2019	female	25	RWTH Aachen University	master medicine	3e master	4	4	3	4	4	4	3	4	4	4	4	5	4	4	3	4	4	4	4	4	4	3	3	4	4	3	5	3	4	3	4	4	5	5	4	3	4	4	3	4	4	3	3	2
2018-2019	female	24	RWTH Aachen University	master medicine	3e master	5	4	4	3	5	4	4	4	3	3	2	3	3	2	4	4	4	4	4	4	4	4	3	4	4	3	2	2	2	2	2	2	2	2	2	2	2	2	2	2	2	2	3	4
2018-2019	female	24	RWTH Aachen University	master medicine	3e master	5	4	4	4	5	3	5	4	3	3	5	4	3	4	5	5	4	5	5	5	5	4	4	4	4	4	5	4	4	4	3	3	5	3	5	4	5	4	5	5	4	4	5	3
2018-2019	female	24	RWTH Aachen University	master medicine	3e master	5	4	3	3	4	3	4	4	2	2	1	3	1	1	3	3	3	4	4	3	2	1	1	2	2	1	4	3	3	3	2	1	3	1	4	2	1	1	1	1	5	2	2	1
2018-2019	female	24	RWTH Aachen University	master medicine	3e master	5	4	4	2	4	5	3	4	1	1	2	4	4	4	2	2	1	4	4	4	1	1	1	4	2	3	5	5	2	2	3	2	1	1	2	1	1	2	3	4	4	1	1	1
2018-2019	female	29	RWTH Aachen University	master medicine	3e master	5	4	4	4	5	4	2	4	2	1	2	2	1	1	2	2	2	3	2	2	4	4	1	4	4	1	4	2	4	2	4	4	4	4	4	4	1	2	2	1	4	4	1	4
2018-2019	female	25	RWTH Aachen University	master medicine	3e master	4	3	2	2	4	3	2	2	3	3	2	2	2	2	4	2	2	4	2	2	2	3	2	2	3	2	3	3	3	3	3	3	3	3	2	3	1	2	3	1	2	3	2	1
2018-2019	female	19	School voor verpleging Uniklinik RWTH Aachen	level 5 nursing	2e jaar HBO5	5	5	5	5	5	5	4	5	2	5	3	5	5	5	5	5	3	5	5	5	5	5	4	5	5	3	5	5	5	5	5	5	5	5	5	5	5	5	5	5	5	5	5	5
2018-2019	male	29	RWTH Aachen University	bachelor medicine	1e bachelor	1	1	1	1	1	1	1	1	1	2	1	1	2	1	3	4	1	3	4	1	1	1	1	1		1	3	2	3	3	1	1	1	1	3	3	3	1	1	1	4	3	3	1
2018-2019	male	26	RWTH Aachen University	bachelor medicine	1e bachelor	3	5	5	4	5	5	4	4	4	5	5	3	4	4	3	4	3	3	3	3	4	5	5	4	5	5	4	4	4	4	4	4	3	3	4	3	3	4	3	3	5	3	4	5
2018-2019	female	21	RWTH Aachen University	bachelor medicine	1e bachelor	5	3	3	3	4	1	1	1	4	4	4	3	3	3	2	1	3	1	1	2	2	2	1	1	1	1	1	1	1	1	1	1	1	1	5	5	4	4	4	2	5	3	3	4
2018-2019	female	21	RWTH Aachen University	bachelor medicine	1e bachelor	5	4	2	3	5	4	1	2	4	4	5	2	3	4	4	3	4	4	4	3	5	4	4	4	2	3	3	3	2	2	4	4	4	2	5	4	3	5	4	3	3	4	3	5
2018-2019	male	20	RWTH Aachen University	bachelor medicine	1e bachelor	4	4	4	5	5	4	4	5	5	5	4	5	5	4	5	4	5	5	3	5	4	4	5	4	5	5	4	4	4	4	4	4	4	4	5	5	5	5	5	5	4	5	5	5
2018-2019	male	20	RWTH Aachen University	bachelor medicine	1e bachelor	5	5	3	4	5	5	4	5	4	4	5	4	4	5	3	3	5	3	3	5	3	4	5	3	4	3	4	4	4	4	4	4	4	4	4	4	4	4	4	4	3	4	3	5
2018-2019	female	20	RWTH Aachen University	bachelor medicine	1e bachelor	5	3	2	3	5	5	2	3	2	2	2	4	3	3	2	2	2	4	4	4	3	2	2	2	2	1	2	2	4	2	2	2	2	2	2	2	2	2	3	2	3	3	2	3
2018-2019	female	20	RWTH Aachen University	bachelor medicine	1e bachelor	4	1	1	2					1	1	2				3	1	3				3	1	1				3	3			3	2			5	5	1				4	2	1	1
2018-2019	male	19	RWTH Aachen University	bachelor medicine	1e bachelor	4	3	2	1	4	3	2	1	1	1	1	1	1	1	1	1	3	1	1	3	1	1	1	1	1	1	1	1	1	1	1	1	1	1	1	1	1	1	1	1	2	3	1	3
2018-2019	male	19	RWTH Aachen University	bachelor medicine	1e bachelor	4	3	3	3	2	4	2	3	2	4	3	2	2	3	2	1	2	4	3	2	4	3	1	4	3	2	2	2	3	2	1	3	2	1	2	2	3	3	3	3	5	3	2	4
2018-2019	female	19	RWTH Aachen University	bachelor medicine	1e bachelor	5	4	4	5	5	5	4	5	1	1	1	2	1	1	4	2	4	5	4	4	1	1	1	5	2	3	2	2	4	2	1	1	4	1	4	2	2	4	2	2	3	2	2	2
2018-2019	female	19	RWTH Aachen University	bachelor medicine	1e bachelor	5	4	4	4	5	4	4	4	4	4	4				5	5	5				2	3	1				4	3			3	3			4	3	3				2	4	2	4
2018-2019	female	19	RWTH Aachen University	bachelor medicine	1e bachelor	4	4	2	3					3	4	4				2	2	2				3	2	3				4	4			3	4			3	3	3				4	3	2	4
2018-2019	female	19	RWTH Aachen University	bachelor medicine	1e bachelor	5	3	3	3	4	3	3	3	3	3	3	3	3	3	4	4	4	3	3	3	3	3	3	3	3	3	4	3	3	3
2018-2019	male	18	RWTH Aachen University	bachelor medicine	1e bachelor	5	4	5	5					4	4	3				5	3	4				4	4	4				3	3			4	5			4	5	4				4	4	4	4
2018-2019	female	18	RWTH Aachen University	bachelor medicine	1e bachelor	5	4	3	3	5	4	2	2	4	4	5	4	4	3	5	5	4	4	4	3	4	4	3	4	4	2	3	5	3	4	4	3	3	2	5	3	3	4	4	3	5	2	1	3
2018-2019	female	18	RWTH Aachen University	bachelor medicine	1e bachelor	5	4	2	3	5	5	2	3				3	4	4				4	4	5			2	5	4	2			4	4			3	3				3	3	1	3	3	4	4
2018-2019	female	35	RWTH Aachen University	bachelor medicine	1e jaar HBO5	4	4	3	3	4	4	4	4	3	3	4	4	4	4	3	3	3	3	3	3	3	3	3	4	4	3	3	3	3	3	3	3	3	3	3	3	3	4	4	3	5	4	3	3
2018-2019	female	20	RWTH Aachen University	bachelor medicine	1e master	4	2	2	2	4	2	2	2	3	3	3	4	3	2	4	4	4	3	3	4	2	2	1	2	2	1	3	4	3	3	3	3	3	3	4	4	4	3	3	3	3	2	3	2
2018-2019	male	29	RWTH Aachen University	bachelor medicine	2e bachelor	5	3	5	3	5	3	5	4	4	3	4	4	3	4	3	3	3	3	3	3	3	3	3	2	2	3	4	3	2	3	4	4	4	4	5	5	5	4	3	2	4	3	2	4
2018-2019	female	26	RWTH Aachen University	bachelor medicine	2e bachelor	5	5	1	1	5	1	1	1	1	1	1	1	1	1	2	2	2	2	2	2	2	2	2	2	2	2	2	2	2	2	2	2	2	2	2	2	2	2	2	2	3	3	2	4
2018-2019	female	22	RWTH Aachen University	bachelor medicine	2e bachelor	5	3	2	3	4	3	3	3	1	1	1	2	3	2	4	4	2	3	2	3	4	3	1	2	2	2	5	5	2	2	4	4	3	3	5	4	4	2	1	1	2	2	3	2
2018-2019	male	21	RWTH Aachen University	bachelor medicine	2e bachelor	5	1	1	2	5	1	1	1	2	2	2	2	2	2	4	3	3	2	2	2	2	2	2	2	2	2	2	2	2	2	2	2	2	2	2	2	2	2	2	2	4	3	2	3
2018-2019	female	21	RWTH Aachen University	bachelor medicine	2e bachelor	5	2	2	3	5	2	2	3	3	3	5	3	3	4	4	4	4	4	4	4	4	3	2	4	3	2	1	3	1	3	3	3	3	3	3	3	3	3	3	3	2	4	3	4
2018-2019	female	21	RWTH Aachen University	bachelor medicine	2e bachelor	4	4	2	2	5	5	3	3	5	5	5	5	5	5	5	5	5	5	5	5	5	5	5	5	5	5	5	5	5	5	5	5	5	5	5	5	5	5	5	5	1	4	4	4
2018-2019	female	21	RWTH Aachen University	bachelor medicine	2e bachelor	5	3	4	3	4	3	3	3	3	3	3	3	3	3	4	4	4	4	4	4	4	4	3	4	4	2	4	4	3	3	3	4	3	4	4	4	3	4	4	3	4	3	1	2
2018-2019	female	21	RWTH Aachen University	bachelor medicine	2e bachelor	4	3	3	2	4	4	3	3	1	1	1	4	3	2	2	3	3	5	4	3	3	4	2	4	3	2	1	4	1	2	4	5	5	3	4	3	3	4	3	3	2	4	1	2
2018-2019	female	21	RWTH Aachen University	bachelor medicine	2e bachelor	5	4	3	2	4	3	1	2	1	2	2	1	1	1	4	3	3	4	3	2	2	1	1	1	1	1	4	4	4	3	2	3	2	3	1	3	1	1	1	1	4	3	4	3
2018-2019	female	21	RWTH Aachen University	bachelor medicine	2e bachelor	5	3	4	3	5	3	4	3	2	3	4	2	3	4	4	2	4	4	2	4	3	2	1	3	2	1	4	3	2	2	2	3	2	3	2	2	3	4	4	3	4	4	3	4
2018-2019	female	21	RWTH Aachen University	bachelor medicine	2e bachelor	5	1	1	1	5	2	2	1	1	1	1	2	3	1	2	2	1	3	3	3	1	1	1	2	2	2	1	1	2	2	1	1	1	1	1	1	1	1	1	1	4	3	3	2
2018-2019	male	20	RWTH Aachen University	bachelor medicine	2e bachelor	4	4	3	4	4	3	4	4	3	3	4	4	4	4	5	3	5	4	3	3	4	4	4	4	3	3	5	5	4	4	4	4	4	4	5	4	3	5	4	3	4	4	3	5
2018-2019	female	20	RWTH Aachen University	bachelor medicine	2e bachelor	5	3	5	3	5	3	5	3	4	4	4	4	4	4	5	5	5	4	4	4	4	4	2	2	2	2	5	3	5	3	4	3	4	3	2	2	2	2	2	2	4	3	3	5
2018-2019	female	20	RWTH Aachen University	bachelor medicine	2e bachelor	5	4	4	2	5	3	2	1	1	1	1	3	3	3	5	5	5	4	4	4	1	1	1	1	1	1	5	5	4	4	2	1	2	1	1	3	4	1	3	4	4	2	4	5
2018-2019	female	20	RWTH Aachen University	bachelor medicine	2e bachelor	5	4	1	2	5	1	1	1	3	3	4	3	3	4	3	3	3	3	3	3	3	3	3	2	2	2	2	2	2	2	2	2	2	2	2	2	2	2	1	1	3	2	4	5
2018-2019	female	19	RWTH Aachen University	bachelor medicine	2e bachelor	4	3	2	2	4	3	2	2	2	2	3	2	2	3	3	2	3	3	2	3	3	4	3	3	4	3	4	3	4	3	3	4	4	4	3	2	2	3	3	3	4	2	3	1
2018-2019	female	19	RWTH Aachen University	bachelor medicine	2e bachelor	5	3	3	5	5	3	2	5	5	4	3	4	4	3	5	5	4	4	5	3	3	4	3	3	3	2
2018-2019	male	18	RWTH Aachen University	bachelor medicine	2e bachelor	5	4	4	4	3	3	3	3	2	2	4	1	1	2	4	5	4	3	4	4	5	4	2	3	2	1	2	2	1	1	4	4	4	3	4	4	5	3	3	2	5	5	3	2
2018-2019	female	30	RWTH Aachen University	bachelor medicine	3e bachelor	5	5	3	4	4	5	5	4	1	1	1	3	4	2	2	2	1	5	4	3	2	1	2	3	3	3	4	3	4	3	2	2	3	3	2	3	2	2	4	3	4	2	2	1
2018-2019	male	29	RWTH Aachen University	bachelor medicine	3e bachelor	4	2	1	2	2	1	2	2	1	1	1	2	1	1	3	1	3	3	2	3	2	1	1	2	1	1	3	2	3	2	1	1	1	1	2	1	1	1	1	1	4	2	4	2
2018-2019	female	29	RWTH Aachen University	bachelor medicine	3e bachelor	5	4	4	4	4	3	3	3	4	3	3	4	3	3	4	4	4	4	4	4	3	4	3	3	4	3	4	3	4	3	3	3	3	3	4	5	4	4	5	4	4	2	3	2
2018-2019	female	28	RWTH Aachen University	bachelor medicine	3e bachelor	5	4	4	2	5	4	4	4	2	4	2	4	2	4	3	3	3	4	4	4	3	3	4	5	4	4	2	2	5	5	3	4	4	4	2	2	4	5	5	4	4	4	5	5
2018-2019	female	23	RWTH Aachen University	bachelor medicine	3e bachelor	5	4	4	2	5	2	4	2	2	2	2	2	2	2	4	2	2	2	2	2	4	2	2	4	2	2	4	2	4	2	2	2	2	2	4	4	4	4	4	4	4	2	2	2
2018-2019	male	22	RWTH Aachen University	bachelor medicine	3e bachelor	5	5	3	4	5	4	3	4	2	2	2	2	2	2	4	2	3	3	2	4	2	2	1	5	4	4	5	5	3	3	5	5	5	5	4	5	5	2	2	3	1	2	2	4
2018-2019	female	22	RWTH Aachen University	bachelor medicine	3e bachelor	5	5	4	5	5	4	4	4	4	3	5	4	3	4	5	4	3	5	3	2	5	2	2	4	2	2	4	4	3	4	4	3	2	3	2	4	5	2	4	4	4	4	2	4
2018-2019	female	22	RWTH Aachen University	bachelor medicine	3e bachelor	5	4	3	4	4	4	2	3	2	1	1	1	1	1	5	2	3	4	2	3	4	3	2	4	3	4	5	4	4	4	2	4	2	2	4	2	1	2	2	1	5	4	1	4
2018-2019	female	22	RWTH Aachen University	bachelor medicine	3e bachelor	5	3	4	5	5	3	3	5	4	3	3	4	3	3	2	1	2	2	1	2	2	2	2	2	1	1	5	4	4	4	3	3	3	3	4	3	2	2	3	2	4	3	4	4
2018-2019	female	22	RWTH Aachen University	bachelor medicine	3e bachelor	5	4	1	3	5	3	1	3	1	1	1	1	1	1	3	3	4	3	3	3	3	1	1	3	1	1	1	3	1	4	1	1	2	1	1	1	1	1	1	1	3	2	2	1
2018-2019	male	21	RWTH Aachen University	bachelor medicine	3e bachelor	3	4	5	4	4	4	5	4	3	3	3	3	3	3	4	3	4	3	3	3	3	3	2	3	4	2	3	4	4	4	4	4	4	4	4	3	2	3	3	2	4	3	2	4
2018-2019	male	21	RWTH Aachen University	bachelor medicine	3e bachelor	5	3	4	3	5	4	3	3	1	2	2	3	2	1	3	2	2	4	4	3	3	2	3	3	3	3	4	2	2	4	3	3	4	3	2	3	3	4	3	3	4	2	1	2
2018-2019	male	21	RWTH Aachen University	bachelor medicine	3e bachelor	5	3	2	3	5	4	2	3	1	1	1	3	1	3	2	1	1	4	3	3	1	1	1	1	1	1	1	1	3	3	1	1	3	3	1	1	1	3	2	2	4	3	1	3
2018-2019	male	21	RWTH Aachen University	bachelor medicine	3e bachelor	5	2	2	2	3	2	2	2	1	1	2	1	1	2	3	1	1	3	1	1	2	2	1	2	2	1	3	2	3	2	2	1	2	1	3	2	1	1	2	1
2018-2019	female	21	RWTH Aachen University	bachelor medicine	3e bachelor	4	4	3	3	4	4	2	3	2	2	1	4	3	3	2	1	2	4	2	3	3	2	2	2	2	1	3	2	3	2	1	1	1	1	2	4	2	1	3	1	2	2	2	3
2018-2019	female	21	RWTH Aachen University	bachelor medicine	3e bachelor	5	4	3	4	4	5	4	3	3	3	3	3	3	3	5	4	3	5	4	4	4	3	4	4	3	3	3	4	4	3	3	4	3	4	5	5	5	4	5	4	4	4	5	4
2018-2019	female	21	RWTH Aachen University	bachelor medicine	3e bachelor	4	4	4	3	4	2	3	3	1	1	1	3	1	1	3	4	2	3	4	2	2	3	1	2	3	1	1	1	1	1	2	3	2	3	2	4	3	2	4	3	4	4	3	4
2018-2019	female	21	RWTH Aachen University	bachelor medicine	3e bachelor	5	4	3	3	5	3	2	2	3	4	4	3	4	3	4	4	4	4	3	3	2	2	2	2	2	2	2	2	2	2	2	2	2	2	3	2	3	2	3	3	3	3	2	2
2018-2019	female	21	RWTH Aachen University	bachelor medicine	3e bachelor	5	3	3	3	4	3	2	2	1	3	4	2	2	1	5	5	4	4	3	3	4	3	3	1	3	3
2018-2019	female	26	RWTH Aachen University	bachelor medicine	4e bachelor	5	4	3	3	4	3	2	2	2	3	1	1	2	1	5	2	5	4		4	2	1	1	1	1	1	3	4	2	3	4	3	2	2	3	3	3	2	2	2	4	2	4	2
2018-2019	female	28	RWTH Aachen University	bachelor medicine	3e bachelor	5	4	4	4	5	5	5	5	4	2	3	5	4	4	3	3	3	4	4	4	3	3	3	5	5	5	3	3	4	5	3	3	5	5	4	4	3	5	5	4	5	4	4	5
2018-2019	male	21	RWTH Aachen University	bachelor medicine	2e bachelor	5	4	2	3	5	4	4	4	3	3	3	4	4	5	5	5	5	4	4	3	2	4	3	5	4	3	5	5	5	5	1	4	5	4	4	4	4	2	1	2	4	2	3	4
2017-2018	female	31	RWTH Aachen University	master medicine	1e master	5	4	3	3	5	4	3	3	5	5	5	5	5	5	4	4	3	4	4	3	4	4	4	4	4	4	3	4	3	4	4	3	4	3	4	4	4	4	4	4	4	3	4	5
2017-2018	female	19	School voor verpleging Uniklinik RWTH Aachen	level 5 nursing	1e jaar HBO5	5	5	5	5	5	5	4	5	4	5	5	4	4	4	5	4	5	5	4	5	4	4	4	4	4	4	5	5	5	5	5	5	4	4
2017-2018	female	25	School voor verpleging Uniklinik RWTH Aachen	level 5 nursing	2e jaar HBO5	5	5	3	3	5	2	2	2	5	4	4	5	4	1	5	5	5	2	3	2	5	5	2	4	2	1	5	5	2	1	5	4	4	2	5	3	3	1	3	3	4	5	4	5
2017-2018	female	19	School voor verpleging Uniklinik RWTH Aachen	level 5 nursing	2e jaar HBO5	5	5	3	3	5	5	3	3	5	4	3	5	4	3	4	4	4	4	4	4	4	4	4	4	4	4	5	5	5	5	4	4	4	4	3	3	3	3	3	3	4	4	3	3
2017-2018	female	22	School voor verpleging Uniklinik RWTH Aachen	level 5 nursing	3e jaar HBO5	5	4	4	5	5	4	3	5	5	5	5	5	5	4	5	4	4	4	4	4	4	4	2	5	5	4	4	5	5	5	4	4	4	4	4	4	5	4	4	4	5	4	5	5
2018-2019	female	40	School voor verpleging Uniklinik RWTH Aachen	level 5 nursing	2e jaar HBO5	2	3	3	4	5	4	4	4	4	4	4	4	4	4	4	3	5	4	4	4	4	4	3	4	4	3	2	4	3	4	4	3	4	3	4	5	3	3	3	3	4	5	4	5
2018-2019	female	34	School voor verpleging Uniklinik RWTH Aachen	level 5 nursing	2e jaar HBO5	4	4	4	4	4	4	4	4	3	3	3	3	3	3	4	4	4	4	4	4	4	3	3	4	3	3	4	4	4	4	4	4	4	4	3	3	3	3	3	3	4	4	4	3
2018-2019	female	34	School voor verpleging Uniklinik RWTH Aachen	level 5 nursing	2e jaar HBO5	4	4	4	4	5	4	3	4	4	4	4	5	4	4	4	4	4	5	5	5	5	5	4	4	4	4	5	5	5	5	4	4	4	4	4	4	4	4	4	4	4	4	4	4
2018-2019	male	28	School voor verpleging Uniklinik RWTH Aachen	level 5 nursing	2e jaar HBO5	5	3	2	5	5	4	2	5	4	4	5	5	4	5	5	5	5	4	5	5	4	4	3	4	4	3	5	5	5	5	5	5	5	5	5	5	5	5	5	5	5	3	4	4
2018-2019	female	27	School voor verpleging Uniklinik RWTH Aachen	level 5 nursing	2e jaar HBO5	5	4	3	3	5	5	4	4	3	4	4	3	4	4	3	3	4	5	4	4	4	4	3	4	4	3	3	3	4	4	3	3	3	3	3	3	3	3	4	4	2	4	3	3
2018-2019	female	26	School voor verpleging Uniklinik RWTH Aachen	level 5 nursing	2e jaar HBO5	4	4	3	3	5	4	5	4	3	5	5	3	5	5	5	5	5	5	4	5	5	5	4	5	5	5	4	4	5	5	4	4	4	4	2	2	3	3	3	4	5	5	5	5
2018-2019	female	25	School voor verpleging Uniklinik RWTH Aachen	level 5 nursing	2e jaar HBO5	5	5	3	3	4	3	2	3	4	3	3	3	3	3	5	4	4	3	3	3	2	2	2	1	1	1	3	3	3	3	4	4	3	3	4	3	3	3	3	3	5	3	4	1
2018-2019	male	24	School voor verpleging Uniklinik RWTH Aachen	level 5 nursing	2e jaar HBO5	3	3	2	3	4	3	2	2	2	2	2	2	2	2	2	2	2	2	2	2	2	2	2	2	2	2	3	3	2	2	2	2	2	2	4	4	3	2	2	2	2	4	1	3
2018-2019	male	24	School voor verpleging Uniklinik RWTH Aachen	level 5 nursing	2e jaar HBO5	4	4	4	3	4	4	4	3	3	3	3	3	3	3	5	4	4	4	3	3	4	4	4	4	4		5	4	4	3	4	5	4	4	4	4	3	4	4	3	4	4	4	3
2018-2019	female	24	School voor verpleging Uniklinik RWTH Aachen	level 5 nursing	2e jaar HBO5	5	4	5	4	5	3	5	4	2	4	5	3	5	3	4	3	5	4	4	4	4	4	1	3	2	1	5	5	5	5	3	4	4	3	5	5	4	3	3	2	5	5	2	2
2018-2019	male	23	School voor verpleging Uniklinik RWTH Aachen	level 5 nursing	2e jaar HBO5	5	4	5	5	4	4	3	2	5	5	5	2	2	3	5	4	5	3	3	2	3	4	4	4	3	4	4	4	3	3	3	3	4	4	5	5	4	3	2	1	4	3	4	4
2018-2019	male	23	School voor verpleging Uniklinik RWTH Aachen	level 5 nursing	2e jaar HBO5	5	5	4	4	4	4	3	4	5	4	4	4	3	3	5	5	5	3	3	3	4	4	4	3	3	3	4	4	3	3	4	4	3	3	5	5	4	3	3	3	3	3	3	3
2018-2019	female	23	School voor verpleging Uniklinik RWTH Aachen	level 5 nursing	2e jaar HBO5	5	2	5	5	5	2	5	5	3	3	3	3	4	5	2	2	2	2	2	2	5	5	1	1	1	1	5	5	5	5	4	4	4	4	4	4	4	2	2	2	3	4	5	3
2018-2019	female	22	School voor verpleging Uniklinik RWTH Aachen	level 5 nursing	2e jaar HBO5	5	4	4	4	5	4	4	4	4	3	2	3	3	2	4	4	4	4	3	4	4	3	4	4	3	4	4	3	5	4	3	2	3	3	4	4	4	3	3	3	4	3	3	3
2018-2019	female	22	School voor verpleging Uniklinik RWTH Aachen	level 5 nursing	2e jaar HBO5	5	4	4	4	5	4	3	3	4	3	2	3	4	3	4	3	4	4	3	4	4	3	4	4	3	4	4	4	5	4	3	3	4	4	4	4	4	4	3	3	4	3	2	3
2018-2019	female	21	School voor verpleging Uniklinik RWTH Aachen	level 5 nursing	2e jaar HBO5	5	4	5	4	4	3	4	3	5	5	5	3	1	3	5	5	5	3	3	3	5	5	4	3	3	3	5	5	2	2	5	5	3	3	5	4	3	2	2	2	4	4	3	3
2018-2019	female	21	School voor verpleging Uniklinik RWTH Aachen	level 5 nursing	2e jaar HBO5	5	4	3	3	4	3	2	3	4	3	4	4	3	4	5	4	4	4	3	3	3	3	2	3	3	2	2	2	3	3	2	3	2	3	3	3	2	3	3	2	3	2	2	2
2018-2019	female	21	School voor verpleging Uniklinik RWTH Aachen	level 5 nursing	2e jaar HBO5	5	5	4	3	5	5	3	3	5	5	4	3	3	3	4	3	4	4	3	3	4	4	3	4	4	3	4	4	4	4	5	5	4	4	4	4	3	3	3	3	5	4	3	5
2018-2019	female	21	School voor verpleging Uniklinik RWTH Aachen	level 5 nursing	2e jaar HBO5	5	4	4	4	5	3	3	4	3	3	3	3	3	3	4	3	3	4	3	4	4	3	3	4	3	4	4	4	4	4	4	4	4	4	4	4	3	4	4	3	4	4	3	4
2018-2019	female	21	School voor verpleging Uniklinik RWTH Aachen	level 5 nursing	2e jaar HBO5	3	3	3	4	4	4	5	4	4	4	2	3	4	4	2	3	3	4	3	3	3	4		3	4	5		4	4	4	3	3	3	3	4	5	3	4	5	5	4	4	4	4
2018-2019	female	20	School voor verpleging Uniklinik RWTH Aachen	level 5 nursing	2e jaar HBO5	5	5	5	4	4	5	4	4	3	4	4	3	4	3	5	3	5	4	4	4	4	3	3	3	4	2	4	4	5	4	4	5	4	5	4	4	4	3	3	2	5	5	3	4
2018-2019	female	20	School voor verpleging Uniklinik RWTH Aachen	level 5 nursing	2e jaar HBO5	4	3	4	4	4	3	5	4	4	4	3	4	4	3	5	4	4	5	4	3	5	4	4	5	4	4	5	5	5	4	4	4	4	4	4	3	3	4	4	3	5	5	4	4
2018-2019	female	20	School voor verpleging Uniklinik RWTH Aachen	level 5 nursing	2e jaar HBO5	5	4	4	4	4	2	4	3	4	4	4	2	2	2	5	3	5	2	2	2	3	3	2	3	2	3	5	4	1	1	3	4	2	2	4	5	3	3	2	3	2	4	2	4
2018-2019	female	20	School voor verpleging Uniklinik RWTH Aachen	level 5 nursing	2e jaar HBO5	5	5	2	3	2	3	4	3	3	2	3	3	2	3	5	1	5	5	2	3	3	3	4	3	3	4	5	2	5	2	4	5	4	5	5	4	3	4	4	3	5	4	5	5
2018-2019	female	20	School voor verpleging Uniklinik RWTH Aachen	level 5 nursing	2e jaar HBO5	4	2	2	3	4	3	3	4	4	4	3	3	3	3	5	3	2	4	4	3	2	3	1	3	3	1	1	2	2	2	4	3	4	4	2	2	3	4	4	3	3	1	4	2
2018-2019	female	20	School voor verpleging Uniklinik RWTH Aachen	level 5 nursing	2e jaar HBO5	5	5	4	5	5	5	4	5	5	5	4	5	5	4	5	5	5	5	5	5	5	5	5	5	5	5	5	5	5	5	5	5	5	5	5	5	5	5	5	5	5	5	5	5
2018-2019	female	20	School voor verpleging Uniklinik RWTH Aachen	level 5 nursing	2e jaar HBO5	3	4		4	4	4	4	4	3	4	4	3	4	4	5	5	4	5	5	4	3	4	4	4	5	4	4	4	4	5	4	4	5	4	5	3	3	5	3	3	5	4	4	4
2018-2019	female	19	School voor verpleging Uniklinik RWTH Aachen	level 5 nursing	2e jaar HBO5	5	4	4	5	2	3	4	3	5	4	5	2	3	3	5	5	4	2	3	2	5	4	4	2	3	2	5	1	4	1	3	3	4	4	4	5	5	4	2	2	5	2	4	2
2018-2019	female	19	School voor verpleging Uniklinik RWTH Aachen	level 5 nursing	2e jaar HBO5	5	3	1	2	5	4	2	2	4	4	2	1	1	1	4	3	4	3	2	1	3	4	4	4	2	4	4	4	4	4	5	4	3	2	4	4	3	2	3	1	2	4	3	5
2018-2019	female	19	School voor verpleging Uniklinik RWTH Aachen	level 5 nursing	2e jaar HBO5	4	4	4	4	4	4	4	4	3	4	3	2	3	3	4	4	4	4	4	4	4	4	4	4	4	4	5	5	5	5	3	3	4	4	4	5	3	3	3	3	4	3	4	4
2018-2019	female	19	School voor verpleging Uniklinik RWTH Aachen	level 5 nursing	2e jaar HBO5	5	3	4	4	5	3	4	4	5	4	5	2	4	5	5	5	4	5	5	4	4	4	4	4	4	2	5	5	5	5	5	3	5	3	5	5	4	5	5	4	4	3	4	5
2018-2019	female	19	School voor verpleging Uniklinik RWTH Aachen	level 5 nursing	2e jaar HBO5	5	3	5	3	2	2	4	3	2	4	5	3	4	3	4	4	5	3	2	4	5	4	5	3	2	4	5	5	5	2	5	3	3	3	4	3	3	2	3	3	4	3	1	3
2018-2019	female	22	School voor verpleging Uniklinik RWTH Aachen	level 5 nursing	3e jaar HBO5	5	5	4	4	3	5	2	4	5	4	5	3	4	4	5	4	5	4	4	5	4	5	4	5	5	5	5	5	4	2	4	4	4	4	5	5	3	3	3	3	4	5	5	5
2018-2019	female	20	RWTH Aachen University	bachelor medicine	2e bachelor	5	1	3	4	5	1	2	2	1	1	1	1	1	1	1	1	1	1	1	1	1	1	1	1	1	1	4	4	4	4	1	1	3	3	1	1	1	2	2	2	1	1	1	4
2018-2019	female	38	UCLL Campus Gasthuisberg	bachelor nursing	1e bachelor	5	5	5	4	1	2	2	3	3	4	5	2	4	3	5	5	5	5	2	3	5	5	5	5	5	5	5	5	5	5	5	5	5	5	5	5	5	5	5	5	4	3	3	2
2018-2019	female	27	UCLL Campus Gasthuisberg	bachelor nursing	1e bachelor	5	4	4	4	2	2	4	3	3	4	4	5	5	5	5	4	4	5	5	5	4	4	4	4	4	4	4	4	4	4	4	4	3	3	5	5	5	4	3	3	4	5	3	5
2018-2019	female	25	UCLL Campus Gasthuisberg	bachelor nursing	1e bachelor	5	3	4	3	5	3	4	4	2	2	4	3	2	3	3	4	2	3	4	2	5	5	2	4	5	2	1	4	1	4	5	5	5	4	5	3	2	4	3	2	4	5	2	2
2018-2019	male	21	UCLL Campus Gasthuisberg	bachelor nursing	1e bachelor	5	3	4	4	5	5	3	4	2	2	5	5	4	4	4	4	3	3	4	4	4	5	4	3	5	4	3	4	5	4	4	4	4	3	5	5	4	3	4	5	4	3	3	4
2018-2019	male	20	UCLL Campus Gasthuisberg	bachelor nursing	1e bachelor	5	4	4	5	4	4	4	4	3	3	4	4	4	4	4	4	4	4	4	4	3	4	3	4	4	4	4	4	4	3	4	4	4	4	5	4	3	5	4	3	3	2	4	4
2018-2019	female	20	UCLL Campus Gasthuisberg	bachelor nursing	1e bachelor	5	5	5	5	4	4	5	5	2	3	5	4	4	4	5	5	5	5	5	5	5	5	5	4	5	5	5	4	5	3	5	5	5	5	5	5	4	5	5	3	4	2	4	5
2018-2019	female	20	UCLL Campus Gasthuisberg	bachelor nursing	1e bachelor	5	4	4	3	5	4	4	3	4	3	4	3	3	3	4	4	4	4	5	4	3	2	3	3	2	2	2	4	2	3	4	4	4	3	5	4	3	4	3	3	4	2	2	2
2018-2019	female	20	UCLL Campus Gasthuisberg	bachelor nursing	1e bachelor	5	4	4	5	5	5	5	5	5	4	4	4	4	4	5	5	5	5	5	5	5	5	5	5	5	5	5	5	5	5	4	4	4	4	5	5	4	4	4	4	5	4	5	5
2018-2019	female	20	UCLL Campus Gasthuisberg	bachelor nursing	1e bachelor	5	5	5	5	5	5	5	5	4	5	5	4	4	4	5	5	5	5	4	5	5	5	5	5	4	5	5	5	3	4	5	5	5	5	5	5	5	5	4	4	5	5	3	3
2018-2019	female	20	UCLL Campus Gasthuisberg	bachelor nursing	1e bachelor	3	4	5	4	3	4	5	4	3	4	4	3	3	4	3	4	3	4	5	5	3	4	4	3	4	4	2	4	3	5	4	4	3	4	4	3	4	5	4	4	4	3	3	4
2018-2019	male	19	UCLL Campus Gasthuisberg	bachelor nursing	1e bachelor	5	4	5	5	5	4	5	5	4	3	3	3	4	3	4	4	4	5	5	5	4	5	4	5	4	5	5	4	5	4	4	4	5	5	4	4	4	5	4	4	5	4	5	5
2018-2019	male	19	UCLL Campus Gasthuisberg	bachelor nursing	1e bachelor	5	4	4	5	4	3	5	5	3	3	5	3	4	4	5	5	5	5	4	5	5	5	5	5	5	5	4	5	4	4	5	3	4	4	5	4	3	5	3	4	4	5	4	5
2018-2019	male	19	UCLL Campus Gasthuisberg	bachelor nursing	1e bachelor	5	4	4	3	4	4	3	3	2	2	2	2	2	2	4	4	3	3	3	3	4	4	4	4	3	3	4	4	3	3	4	4	3	3
2018-2019	female	19	UCLL Campus Gasthuisberg	bachelor nursing	1e bachelor	5	4	4	4	5	5	5	5	3	3	3	4	5	4	5	5	5	5	5	5	5	5	5	4	4	4	5	5	4	4	5	5	4	4	5	5	5	5	5	5	4	5	5	5
2018-2019	female	19	UCLL Campus Gasthuisberg	bachelor nursing	1e bachelor	5	5	4	4	5	5	5	5	5	4	5	4	4	4	4	5	5	5	5	5	5	4	4	5	5	5	5	5	5	5	4	5	5	5	4	5	4	5	5	4	5	4	5	5
2018-2019	female	19	UCLL Campus Gasthuisberg	bachelor nursing	1e bachelor	5	5	5	5	5	5	5	4	3	5	4	2	5	4	5	5	5	5	5	5	4	5	4	5	5	4	4	4	5	4	4	4	5	4	5	5	5	5	5	5	4	4	5	5
2018-2019	female	19	UCLL Campus Gasthuisberg	bachelor nursing	1e bachelor	5	5	5	5	5	5	4	4	2	4	4	1	1	1	5	5	4	5	2	2	4	5	4	2	4	4	2	5	2	4	3	4	3	4	5	4	3	4	2	1	5	3	2	3
2018-2019	female	19	UCLL Campus Gasthuisberg	bachelor nursing	1e bachelor	4	3	4	4	4	4	4	3	3	3	3	4	4	4	3	3	4	4	5	5	4	4	4	4	4	4	3	3	4	4	4	3	5	4
2018-2019	female	18	UCLL Campus Gasthuisberg	bachelor nursing	1e bachelor	5	4	4	4	4	4	2	4	2	2	5	4	2	4	4	4	4	5	5	4	1	2	2	4	4	4	1	4	2	4	4	1	4	2	4	4	2	4	4	2	4	3	2	2
2018-2019	female	18	UCLL Campus Gasthuisberg	bachelor nursing	1e bachelor	5	5	5	4	4	4	5	4	3	4	4	3	4	4	4	4	4	5	4	4	3	4	3	3	5	3	3	4	3	4	5	5	5	5	5	5	4	5	5	4	3	4	4	5
2018-2019	female	18	UCLL Campus Gasthuisberg	bachelor nursing	1e bachelor	4	4	4	3	5	4	5	4	2	3	4	3	4	4	4	4	4	4	4	4	4	4	3	3	4	4	3	4	4	4	3	3	3	4	3	4	3	4	5	3	4	2	3	3
2018-2019	female	18	UCLL Campus Gasthuisberg	bachelor nursing	1e bachelor	3	3	4	4	4	4	4	4	3	3	3	3	3	3	4	4	4	4	4	4	3	3	3	4	3	3	2	2	2	2	2	3	3	3	4	3	3	4	3	4	3	4	3	2
2018-2019	female	18	UCLL Campus Gasthuisberg	bachelor nursing	1e bachelor	5	5	5	5	5	5	5	5	4	4	4	4	4	4	4	4	4	5	5	5	5	5	5	5	5	5	5	5	5	5	5	5	5	5	5	5	5	5	5	5	5	5	5	4
2018-2019	female	51	UCLL Campus Gasthuisberg	bachelor nursing	2e bachelor	5	5	5	5	5	5	4	4	2	2	2	2	2	2	4	4	4	4	4	3	3	3	3	4	4	4	4	4	4	4	4	4	4	5	4	4	4	4	4	4	4	2	5	5
2018-2019	female	37	UCLL Campus Gasthuisberg	bachelor nursing	2e bachelor	5	4	4	5	5	5	4	5	4	5	4	4	5	4	4	4	4	4	4	4	4	4	4	5	4	4	5	5	5	5	4	4	4	4	5	5	4	5	4	4	4	4	4	2
2018-2019	male	21	UCLL Campus Gasthuisberg	bachelor nursing	2e bachelor	5	4	4	4	4	4	5	4	3	3	5	3	4	4	4	4	5	4	4	4	3	5	4	3	5	4	4	5	4	4	4	5	4	5	5	4	3	4	4	3	4	4	4	2
2018-2019	female	21	UCLL Campus Gasthuisberg	bachelor nursing	2e bachelor	4	4	4	4	4	4	4	4	1	3	3	1	3	3	4	4	4	4	4	4	4	4	4	4	4	4	3	3	3	3	4	4	3	3	4	4	3	4	4	3	4	4	2	4
2018-2019	female	21	UCLL Campus Gasthuisberg	bachelor nursing	2e bachelor	5	4	3	3	4	4	4	3	3	2	3	2	2	2	4	4	4	4	3	4	3	4	3	4	4	4	3	4	3	4	3	3	4	4	4	4	3	4	4	3	4	2	3	4
2018-2019	female	21	UCLL Campus Gasthuisberg	bachelor nursing	2e bachelor	4	3	2	2	5	5	5	5	2	2	4	5	4	5	2	2	2	4	4	4	2	4	3	4	4	4	4	3	4	5	3	3	4	3	3	3	3	5	4	3	4	3	4	3
2018-2019	female	20	UCLL Campus Gasthuisberg	bachelor nursing	2e bachelor	5	5	4	4	5	5	4	4	3	2	2	4	1	3	3	2	2	4	4	4	4	4	4	4	4	4	3	4	4	4	4	4	5	5	4	3	4	5	4	4	5	4	5	4
2018-2019	female	20	UCLL Campus Gasthuisberg	bachelor nursing	2e bachelor	5	5	5	5	5	5	5	5	3	3	4	5	5	5	5	3	5	5	5	5	4	4	5	4	4	4	3	4	4	4	5	5	5	5	5	5	5	5	5	5	5	5	5	5
2018-2019	female	20	UCLL Campus Gasthuisberg	bachelor nursing	2e bachelor	5	4	4	4	5	4	5	4	4	3	4	3	2	3	4	4	4	4	4	4	5	4	3	4	3	2	4	4	5	4	4	4	4	4	5	3	4	4	3	3	5	4	5	4
2018-2019	female	20	UCLL Campus Gasthuisberg	bachelor nursing	2e bachelor	5	5	5	3	4	4	5	4	1	3	3	1	1	2	5	5	5	5	5	4	3	5	4	4	5	4	3	5	5	4	5	3	5	4	5	5	3	5	5	3	3	4	4	3
2018-2019	female	19	UCLL Campus Gasthuisberg	bachelor nursing	2e bachelor	5	4	4	4	4	3	4	4	3	3	3	3	3	3	3	3	3	3	3	3	3	3	3	3	3	3	3	3	3	3	3	3	3	3	3	3	3	3	3	3	4	4	3	3
2018-2019	female	19	UCLL Campus Gasthuisberg	bachelor nursing	2e bachelor	5	4	5	5	5	5	5	5	2	4	4	1	3	3	3	5	5	5	5	4	5	5	5	5	5	2	5	5	5	5	5	4	3	3	5	5	4	5	4	3	4	4	5	4
2018-2019	female	19	UCLL Campus Gasthuisberg	bachelor nursing	2e bachelor	5	3	4	3	5	3	2	3	2	1	2	3	1	2	4	3	2	4	2	3	2	3	4	4	4	5	4	4	4	4	2	3	2	3	4	3	3	3	4	3	4	4	5	5
2018-2019	female	19	UCLL Campus Gasthuisberg	bachelor nursing	2e bachelor	2	2	2	2	2	2	2	2	2	2	2	2	2	2	2	2	2	2	2	2	2	2	2	2	2	2	2	2	2	2	2	2	2	2	2	2	2	2	2	2	4	4	4	4
2018-2019	female	19	UCLL Campus Gasthuisberg	bachelor nursing	2e bachelor	5	5	4	4	4	4	5	5	5	4	5	5	4	5	5	5	4	5	5	4	4	4	5	4	4	5	3	5	2	4	5	5	4	4	5	5	5	5	5	5	4	4	4	3
2018-2019	female	50	UCLL Campus Gasthuisberg	bachelor nursing	3e bachelor	5	4	4	4	5	4	4	4	2	1	2	2	1	2	4	3	4	5	3	4	5	4	4	5	4	4	4	4	5	5	5	5	5	5	5	5	5	5	5	5	4	2	4	5
2018-2019	female	36	UCLL Campus Gasthuisberg	bachelor nursing	3e bachelor	5	5	5	5	5	4	5	5	5	5	5	4	4	5	5	5	5	5	5	5	5	5	5	5	5	5	5	5	5	5	5	5	5	5	5	5	5	5	5	5	4	4	4	3
2018-2019	male	27	UCLL Campus Gasthuisberg	bachelor nursing	3e bachelor	5	5	5	4	5	4	4	4	4	4	4	2	4	4	4	4	4	4	4	4	4	4	4	4	4	2	4	4	4	4	4	4	2	4	4	4	4	4	4	4	5	4	5	4
2018-2019	female	23	UCLL Campus Gasthuisberg	bachelor nursing	3e bachelor	5	5	5	4	5	5	5	4	3	4	3	3	4	3	5	5	5	5	5	5	5	5	5	5	5	5	2	4	2	4	5	4	5	4	5	5	2	5	5	2	4	5	2	4
2018-2019	female	22	UCLL Campus Gasthuisberg	bachelor nursing	3e bachelor	5	4	4	4	5	4	4	4	1	3	4	1	3	2	4	4	4	4	4	4	4	4	4	4	4	4	4	3	4	4	4	4	4	4	4	4	4	3	4	4	2	2	4	4
2018-2019	female	22	UCLL Campus Gasthuisberg	bachelor nursing	3e bachelor	5	5	5	5	5	5	5	4	5	5	5	4	4	4	5	5	5	4	4	4	5	5	5	5	4	5	5	5	4	4	5	5	4	4	5	5	5	4	4	4	4	4	5	5
2018-2019	female	22	UCLL Campus Gasthuisberg	bachelor nursing	3e bachelor	5	4	4	4	5	4	4	4	4	3	4	3	3	2	4	5	4	3	4	4	5	5	4	5	4	2
2018-2019	female	21	UCLL Campus Gasthuisberg	bachelor nursing	3e bachelor	5	5	5	5	5	5	4	5	3	4	3	3	4	3	5	5	5	5	5	5	4	4	4	4	4	4	5	5	4	4	4	4	5	5	4	4	4	4	4	4	4	4	4	4
2018-2019	female	21	UCLL Campus Gasthuisberg	bachelor nursing	3e bachelor	4	4	3	3	5	5	5	5	2	2	2	3	4	3	3	3	3	4	4	4	3	4	4	5	5	5	4	4	5	5	3	3	5	5	3	4	4	5	5	5	4	3	4	4
2018-2019	female	21	UCLL Campus Gasthuisberg	bachelor nursing	3e bachelor	5	5	5	5	5	5	5	5	1	1	3	5	5	5	3	3	3	4	4	4	3	3	3	4	4	4	1	4	5	5	2	4	5	5	1	1	1	3	3	3	4	3	3	2
2018-2019	female	21	UCLL Campus Gasthuisberg	bachelor nursing	3e bachelor	5	4	5	5	5	2	5	5	2	3	1	2	3	2	4	5	2	4	5	1	4	3	3	4	5	3	1	5	2	5	4	4	4	4	4	3	4	5	3	2	4	2	5	4
2018-2019	male	20	UCLL Campus Gasthuisberg	bachelor nursing	3e bachelor	4	4	3	3	5	4	5	4	3	3	3	4	5	4	4	4	4	4	4	4	3	4	4	5	5	5	4	3	4	5	3	3	5	5	4	4	4	4	4	4	4	4	3	3
2018-2019	female	20	UCLL Campus Gasthuisberg	bachelor nursing	3e bachelor	3	4	4	3	4	4	4	4	2	3	3	2	3	3	3	3	3	4	4	4	4	4	4	4	4	4	2	4	4	5	4	4	4	4	3	3	3	3	4	3	3	4	4	3
2018-2019	female	20	UCLL Campus Gasthuisberg	bachelor nursing	3e bachelor	5	5	5	5	5	4	5	4	4	4	3	3	4	2	4	5	5	5	5	5	5	5	5	5	5	5	5	5	5	4	4	4	3	4	5	4	4	5	4	4	5	4	5	5
2018-2019	female	20	UCLL Campus Gasthuisberg	bachelor nursing	3e bachelor	4	4	4	4	5	3	4	5	2	1	2	3	1	3	4	4	4	4	4	4	4	5	5	4	4	4	4	4	4	4	5	5	5	5	4	4	4	5	5	4	3	4	2	3
2018-2019	female	19	UCLL Campus Gasthuisberg	bachelor medicine	1e bachelor	5	5	4	5	5	4	5	5	1	5	3	1	5	5	3	4	4	4	4	4	3	4	4	4	5	4	4	4	5	5	3	4	4	5	5	5	4	5	5	3	5	3	3	3
2016-2017	female	18	UCLL Campus Liza	bachelor nursing	1e bachelor	5	4	4	4	5	4	5	4	4	5	4	4	5	4	5	5	5	5	5	5	4	4	4	4	5	5	4	4	5	5	4	5	4	5	4	3	4	4	3	4	5	1	3	5
2016-2017	female	18	UCLL Campus Liza	bachelor nursing	1e bachelor	5	4	4	5	5	4	5	5	3	5	4	3	5	4	4	5	5	4	5	5	5	4	3	5	4	4	5	4	5	5	5	4	5	4	5	4	5	5	4	5	4	4	4	3
2016-2017	female	18	UCLL Campus Liza	bachelor nursing	1e bachelor	5	4	5	4	1	3	5	3	1	1	1	1	3	3	5	1	5	4	4	1	1	4	1	1	3	4	4	4	4	1	3	1	3	1	5	3	4	1	1	1	1	1	1	5
2016-2017	female	18	UCLL Campus Liza	bachelor nursing	1e bachelor	5	4	5	4	5	4	5	4	3	4	3	3	3	3	5	4	4	5	4	4	3	4	4	3	3	4	4	4	4	4	5	3	4	3	4	4	3	4	4	3	4	4	4	4
2016-2017	female	18	UCLL Campus Liza	bachelor nursing	1e bachelor	5	5	3	3	5	4	5	3	4	5	5	3	5	5	5	5	3	5	4	3	4	5	5	5	5	4	5	5	5	5	5	5	4	5	5	5	4	5	5	3	5	4	5	5
2016-2017	female	18	UCLL Campus Liza	bachelor nursing	1e bachelor	5	5	4	4	5	5	5	5	3	4	3	3	4	4	4	4	5	5	4	5	5	4	4	5	4	5	5	4	5	5	4	4	4	4	4	4	4	4	4	4	5	4	3	3
2016-2017	female	18	UCLL Campus Liza	bachelor nursing	1e bachelor	5	5	4	4	5	5	5	5	4	4	5	4	4	5	5	5	4	5	5	5	4	5	4	4	5	4	5	5	5	5	5	4	5	4	5	4	4	5	4	4	5	5	5	5
2016-2017	female	18	UCLL Campus Liza	bachelor nursing	1e bachelor	5	5	5	3	5	4	5	4	3	4	3	3	5	3	4	4	5	4	4	4	3	4	1	4	4	1	3	3	4	3	4	4	4	4	4	3	3	4	3	4	4	4	3	3
2016-2017	female	18	UCLL Campus Liza	bachelor nursing	1e bachelor	5	5	5	5	4	5	5	4	4	4	4	3	4	4	5	4	5	4	4	4	4	5	5	4	4	5	4	4	5	4	5	5	5	4	4	4	4	5	5	4	4	5	4	4
2016-2017	female	19	UCLL Campus Liza	bachelor nursing	1e bachelor	4	3	4	3	1	5	5	4	3	3	3	3	4	4	1	4	4	1	3	3	1	4	4	4	1	3	1	4	4	4	1	3	4	4	5	3	4	5	3	1	4	3	4	1
2016-2017	female	19	UCLL Campus Liza	bachelor nursing	1e bachelor	4	4	4	3	5	4	5	4	4	3	3	4	3	3	3	1	4	4	3	4	4	4	1	4	4	3	4	1	4	1	4	4	5	3	4	3	1	4	4	1	1	3	1	3
2016-2017	female	19	UCLL Campus Liza	bachelor nursing	1e bachelor	4	4	4	4	4	5	5	4	4	4	4	4	5	4	4	4	4	4	5	5	4	4	4	4	5	5	4	5	5	4	4	5	4	4	4	4	4	4	4	4	4	4	4	4
2016-2017	female	19	UCLL Campus Liza	bachelor nursing	1e bachelor	4	4	5	4	5	4	5	4	4	5	4	4	5	4	5	5	4	5	4	4	5	4	4	5	4	4	5	5	5	5	4	4	4	4	5	4	4	4	4	4	4	3	4	4
2016-2017	female	19	UCLL Campus Liza	bachelor nursing	1e bachelor	5	3	1	3	5	5	5	3	3	3	3	3	3	3	5	3	5	5	3	5	3	4	1	3	4	4	5	4	1	4	4	3	4	3	1	5	1	1	5	5	5	1	5	3
2016-2017	female	19	UCLL Campus Liza	bachelor nursing	1e bachelor	5	4	4	3	5	3	5	3	1	3	3	3	3	3	3	4	4	4	5	4	3	3	3	3	3	3	4	4	4	5	3	3	4	4	3	3	3	4	3	3	4	3	4	1
2016-2017	female	19	UCLL Campus Liza	bachelor nursing	1e bachelor	5	4	4	4	4	3	5	4	4	3	4	4	3	5	4	4	4	5	4	4	4	4	4	4	4	4	4	4	3	4	4	4	4	4	4	4	4	4	4	4	4	4	5	4
2016-2017	female	19	UCLL Campus Liza	bachelor nursing	1e bachelor	5	4	5	3	3	3	5	3	3	4	1	3	5	1	4	1	3	3	1	3	4	1	4	4	1	4	3	5	3	4	4	4	4	3	5	5	3	5	5	3	4	3	4	4
2016-2017	female	19	UCLL Campus Liza	bachelor nursing	1e bachelor	5	5	5	4	1	4	5	4	1	1	5	5	5	3	5	5	5	4	1	4	3	1	4	5	3	1	4	4	5	4	5	4	5	5	5	4	3	5	4	5	4	4	1	4
2016-2017	female	19	UCLL Campus Liza	bachelor nursing	1e bachelor	5	5	5	5	5	5	5	5	4	5	5	4	5	5	5	5	5	5	5	5	5	5	5	5	5	5	5	5	5	5	5	4	5	4	5	5	4	5	5	4	4	4	4	5
2016-2017	female	19	UCLL Campus Liza	bachelor nursing	2e bachelor	4	4	5	4	4	4	5	4	3	4	3	3	4	4	4	4	4	4	5	4	4	4	5	4	4	5	5	4	5	4	4	4	4	4	4	4	4	5	4	4	1	4	4	4
2016-2017	female	19	UCLL Campus Liza	bachelor nursing	2e bachelor	5	4	3	3	5	4	5	4	3	5	4	4	5	4	3	3	4	4	4	4	3	4	3	4	5	4	1	1	3	3	3	4	4	5	4	3	1	5	4	3	3	4	5	4
2016-2017	female	19	UCLL Campus Liza	bachelor nursing	2e bachelor	5	4	5	4	5	4	5	4	5	5	5	5	5	5	5	5	5	5	5	5	4	5	4	4	5	4	5	5	5	5	5	5	5	5	5	5	5	5	5	5	5	4	3	5
2016-2017	female	19	UCLL Campus Liza	bachelor nursing	2e bachelor	5	5	5	4	5	5	5	4	4	4	4	4	4	4	4	4	4	4	4	4	4	4	4	4	4	4	4	4	4	4	4	4	4	4	4	4	4	4	4	4	4	4	4	4
2016-2017	female	19	UCLL Campus Liza	bachelor nursing	2e bachelor	5	5	5	5	5	4	5	4	3	4	3	1	4	3	4	4	3	4	4	3	4	4	3	5	4	4	4	3	4	3	3	3	3	3	4	3	4	4	4	4	4	4	4	1
2016-2017	female	19	UCLL Campus Liza	bachelor nursing	2e bachelor	5	5	5	5	5	5	5	5	1	1	1	1	1	1	4	1	1	4	1	1	1	1	1	1	1	1	4	5	1	5	5	1	1	1	4	4	1	1	1	1	4	3	1	1
2016-2017	female	19	UCLL Campus Liza	bachelor nursing	2e bachelor	5	5	5	5	5	5	5	5	4	3	3	4	3	3	5	5	5	5	5	5	3	4	4	3	4	4	5	5	5	5	4	4	4	4	4	3	4	4	3	4	4	5	3	5
2016-2017	female	20	UCLL Campus Liza	bachelor nursing	1e bachelor	3	5	5	5	3	5	5	5	5	1	1	5	1	1	5	5	5	5	5	5	5	5	1	5	5	1	5	5	5	5	3	5	3	5	3	5	1	3	5	1	4	5	5	5
2016-2017	female	20	UCLL Campus Liza	bachelor nursing	1e bachelor	5	4	5	5	5	5	5	5	4	1	3	1	1	1	5	4	5	4	3	4	5	5	5	5	5	5	5	5	4	5	5	4	5	4	5	4	4	4	4	4	5	4	4	5
2016-2017	female	20	UCLL Campus Liza	bachelor nursing	1e bachelor	5	5	5	4	5	4	5	4	4	4	4	4	4	4	4	4	4	4	4	4	4	5	5	4	4	4	4	4	4	4	5	4	5	4	4	5	4	4	5	5	5	5	4	4
2016-2017	female	20	UCLL Campus Liza	bachelor nursing	1e bachelor	5	5	5	4	5	5	5	4	4	4	4	4	4	4	4	4	4	4	4	4	3	4	3	3	4	3	4	5	4	5	4	3	4	4	4	4	4	4	4	4	3	4	4	4
2016-2017	female	20	UCLL Campus Liza	bachelor nursing	1e bachelor	5	5	5	5	4	4	5	3	4	3	3	4	1	1	4	4	5	3	4	5	3	4	4	3	4	4	4	3	4	3	5	5	4	5	3	3	3	3	3	3	4	4	3	4
2016-2017	female	20	UCLL Campus Liza	bachelor nursing	1e bachelor	5	5	5	5	5	5	5	5	5	5	5	5	5	5	5	5	5	5	5	5	5	5	5	5	5	5	5	5	5	5	5	5	5	5	5	5	5	5	5	5	5	5	5	5
2016-2017	female	20	UCLL Campus Liza	bachelor nursing	2e bachelor	5	4	5	4	5	4	5	4	4	5	4	4	5	4	4	4	4	4	4	4	4	4	4	4	4	4	4	4	4	4	4	4	4	4	4	4	3	4	4	4	5	4	4	4
2016-2017	female	20	UCLL Campus Liza	bachelor nursing	2e bachelor	5	5	4	5	5	3	5	5	3	4	3	3	3	4	5	5	5	5	5	5	5	5	5	5	5	5	3	5	3	5	3	5	5	5	3	5	1	5	5	1	5	3	4	3
2016-2017	female	20	UCLL Campus Liza	bachelor nursing	2e bachelor	5	5	5	4	5	5	5	4	3	4	4	3	4	4	4	5	4	4	4	3	4	5	4	4	4	4	4	4	4	4	4	3	4	3	5	3	3	5	3	3	1	3	4	3
2016-2017	female	20	UCLL Campus Liza	bachelor nursing	2e bachelor	5	5	5	5	4	5	5	5	3	4	3	3	4	3	4	4	4	4	4	4	5	5	4	5	5	4	4	4	4	4	4	5	4	5	4	4	4	4	4	4	5	4	5	5
2016-2017	female	20	UCLL Campus Liza	bachelor nursing	2e bachelor	5	5	5	5	5	5	5	5	5	5	5	5	5	5	5	5	5	5	5	5	5	5	5	5	5	5	5	5	5	5	5	5	5	5	5	5	5	5	5	5	5	4	5	5
2016-2017	female	20	UCLL Campus Liza	bachelor nursing	3e bachelor	4	4	4	4	4	4	5	4	3	4	5	4	4	5	4	4	5	4	4	4	5	4	4	5	4	4	5	4	5	4	4	4	4	4	4	4	4	4	4	4	5	5	4	4
2016-2017	female	20	UCLL Campus Liza	bachelor nursing	3e bachelor	5	4	4	5	3	4	5	5	1	3	3	1	3	3	4	4	4	3	4	4	3	4	4	3	4	4	4	3	4	3	4	3	4	3	4	4	1	4	4	1	3	3	3	4
2016-2017	female	20	UCLL Campus Liza	bachelor nursing	3e bachelor	5	4	5	5	4	4	5	5	3	4	3	3	4	3	4	3	3	4	3	3	4	4	4	4	4	4	4	4	4	4	4	3	4	3	5	4	3	5	4	3	5	4	5	4
2016-2017	female	20	UCLL Campus Liza	bachelor nursing	3e bachelor	5	5	5	4	4	4	5	4	3	4	3	3	4	3	4	4	4	4	3	4	4	4	4	4	4	4	4	4	4	4	4	4	3	4	4	4	4	4	4	4	5	4	4	3
2016-2017	female	21	UCLL Campus Liza	bachelor nursing	1e bachelor	4	5	5	4	4	4	5	4	4	4	4	4	4	4	4	4	4	5	4	4	4	4	4	4	4	4	5	5	5	4	4	4	4	4	4	5	4	4	4	4	4	4	4	4
2016-2017	female	21	UCLL Campus Liza	bachelor nursing	2e bachelor	5	4	5	4	4	4	5	4	3	3	4	4	3	4	4	4	4	4	4	4	4	4	3	4	4	3	5	5	5	5	3	4	4	4	4	4	1	4	4	4	5	5	4	4
2016-2017	female	21	UCLL Campus Liza	bachelor nursing	2e bachelor	5	5	5	4	5	4	5	4	3	1	4	1	1	4	4	3	1	4	3	1	4	5	5	4	5	5	1	4	1	4	5	3	5	1	5	3	1	5	1	1	3	4	4	4
2016-2017	female	21	UCLL Campus Liza	bachelor nursing	2e bachelor	5	5	5	4	5	5	5	5	4	5	5	5	5	5	5	5	5	5	5	5	5	5	5	5	5	5	4	5	5	5	5	5	5	5	5	5	5	5	5	5	5	5	4	5
2016-2017	female	21	UCLL Campus Liza	bachelor nursing	2e bachelor	5	5	5	5	5	4	5	5	4	4	4	4	5	4	4	3	4	3	5	4	4	5	5	5	5	5	5	5	5	5	5	3	5	3	5	5	1	5	5	1	4	4	3	3
2016-2017	female	21	UCLL Campus Liza	bachelor nursing	3e bachelor	3	4	5	3	5	5	5	4	4	4	4	4	4	4	4	4	4	4	5	3	4	4	4	4	5	5	4	5	5	4	4	5	4	5	5	5	5	4	4	5	5	4	5	1
2016-2017	female	21	UCLL Campus Liza	bachelor nursing	3e bachelor	5	4	4	3	4	4	5	5	4	4	4	4	4	5	3	4	4	3	4	4	4	4	3	4	4	4	4	4	4	4	4	4	3	4	4	4	3	4	4	1	4	4	5	5
2016-2017	female	21	UCLL Campus Liza	bachelor nursing	3e bachelor	5	4	5	4	4	4	5	4	4	5	5	4	5	5	5	5	5	5	5	5	5	5	5	5	5	5	5	5	5	5	5	5	5	5	5	5	5	5	5	5	4	4	5	4
2016-2017	female	21	UCLL Campus Liza	bachelor nursing	3e bachelor	5	4	5	4	4	5	5	5	4	4	5	4	4	4	4	5	4	5	4	4	5	5	3	4	5	4	4	5	3	5	4	3	5	4	3	4	3	4	4	3	4	4	5	5
2016-2017	female	21	UCLL Campus Liza	bachelor nursing	3e bachelor	5	5	5	4	5	5	5	4	1	1	3	3	4	4	4	4	4	4	4	4	5	5	4	3	4	4	3	4	4	4	4	4	4	4	5	3	1	3	4	3	4	3	4	4
2016-2017	female	21	UCLL Campus Liza	bachelor nursing	3e bachelor	5	5	5	4	5	5	5	4	4	4	4	4	5	4	5	4	4	4	5	4	4	4	3	5	5	4	4	3	4	4	4	4	4	4	4	4	4	4	4	4	4	4	4	5
2016-2017	female	21	UCLL Campus Liza	bachelor nursing	3e bachelor	5	5	5	4	5	5	5	4	4	4	5	4	4	5	5	5	5	5	5	5	4	5	5	4	5	5	5	5	5	5	5	5	5	5	5	5	5	4	5	5	5	5	5	5
2016-2017	female	21	UCLL Campus Liza	bachelor nursing	3e bachelor	5	5	5	4	5	5	5	4	5	5	4	5	5	4	5	5	5	5	5	5	4	5	5	4	5	5	4	4	4	4	4	4	4	4	4	4	1	4	4	1	5	5	5	4
2016-2017	female	21	UCLL Campus Liza	bachelor nursing	3e bachelor	5	5	5	5	5	5	5	5	3	4	4	4	5	4	5	5	5	5	5	5	4	4	5	5	5	5	3	5	5	3	4	4	4	5	5	5	5	5	5	5	5	5	5	5
2016-2017	female	22	UCLL Campus Liza	bachelor nursing	2e bachelor	5	4	4	4	4	4	5	4	5	5	4	5	5	4	4	5	3	4	5	4	3	3	4	4	3	4	3	5	4	5	4	5	4	5	5	5	3	5	5	3	5	4	4	3
2016-2017	female	22	UCLL Campus Liza	bachelor nursing	2e bachelor	5	4	5	4	4	4	5	4	4	3	4	4	3	4	4	4	4	4	4	4	5	4	4	4	4	3	4	4	4	4	4	4	4	4	5	4	4	5	4	4	3	4	1	1
2016-2017	female	22	UCLL Campus Liza	bachelor nursing	2e bachelor	5	4	5	5	5	4	5	5	4	4	4	4	4	4	4	4	4	4	4	4	4	4	4	4	4	4	4	4	4	4	4	4	4	5	5	5	5	5	5	5	5	5	5	5
2016-2017	female	22	UCLL Campus Liza	bachelor nursing	3e bachelor	5	4	5	5	4	4	5	5	5	4	3	5	4	3	5	5	5	5	5	5	3	4	5	3	4	5	5	5	4	5	4	3	4	3	4	3	4	4	4	5	4	3	4	1
2016-2017	female	22	UCLL Campus Liza	bachelor nursing	3e bachelor	5	5	5	4	5	4	5	4	1	3	4	1	3	1	4	3	5	4	3	5	4	5	3	4	5	3	4	4	4	4	4	4	4	4	3	4	3	3	4	3	1	1	5	5
2016-2017	female	22	UCLL Campus Liza	bachelor nursing	3e bachelor	5	5	5	4	5	4	5	4	1	3	4	1	3	1	4	3	5	4	3	5	4	5	3	4	5	3	4	4	4	4	4	4	4	4	3	4	3	3	4	3	1	1	5	5
2016-2017	female	23	UCLL Campus Liza	bachelor nursing	1e bachelor	4	5	5	4	5	4	5	4	4	5	4	4	4	4	5	5	5	5	5	5	4	5	4	4	5	4	5	4	5	4	4	4	5	5	4	4	4	5	5	5	5	5	4	4
2016-2017	female	23	UCLL Campus Liza	bachelor nursing	2e bachelor	5	4	5	5	4	1	5	5	1	1	3	1	1	3	4	5	3	4	4	3	4	4	3	4	4	3	5	3	4	3	5	3	1	3	5	3	3	1	3	3	1	1	3	1
2016-2017	female	23	UCLL Campus Liza	bachelor nursing	2e bachelor	5	4	5	5	5	4	5	5	3	3	4	1	3	3	4	4	4	3	4	4	5	4	4	4	4	4	3	5	3	4	4	4	4	4	3	4	1	4	4	1	3	1	3	4
2016-2017	female	23	UCLL Campus Liza	bachelor nursing	3e bachelor	5	5	5	5	5	5	5	5	4	5	4	4	5	4	5	5	5	5	5	5	4	5	4	4	5	4	5	5	5	5	5	5	5	5	5	4	3	5	4	3	4	4	5	5
2016-2017	female	24	UCLL Campus Liza	bachelor nursing	2e bachelor	5	4	5	3	5	4	5	3	1	5	4	1	5	4	4	4	4	4	4	4	4	5	4	4	5	4	1	4	4	4	4	4	4	4	5	4	4	5	4	4	4	4	1	1
2016-2017	female	24	UCLL Campus Liza	bachelor nursing	2e bachelor	5	4	5	4	5	4	5	4	4	4	3	4	4	3	5	3	4	5	3	4	4	4	4	4	4	4	5	3	5	3	4	5	4	5	4	3	3	4	3	3	5	4	3	5
2016-2017	female	24	UCLL Campus Liza	bachelor nursing	3e bachelor	5	4	4	4	4	4	5	4	3	4	3	4	4	4	4	3	4	4	3	4	4	4	4	4	3	3	4	4	4	4	3	3	4	4	4	4	4	4	4	4	3	4	4	4
2016-2017	female	25	UCLL Campus Liza	bachelor nursing	2e bachelor	5	5	5	4	5	5	5	4	4	4	4	4	4	4	5	5	5	5	5	5	4	5	5	4	5	5	4	5	4	5	5	5	5	5	5	5	4	5	5	4	5	5	4	5
2016-2017	female	25	UCLL Campus Liza	bachelor nursing	3e bachelor	5	5	5	4	5	5	5	4	3	3	1	3	4	1	5	4	4	4	1	4	4	3	4	4	4	4	4	5	4	4	3	4	4	3	5	3	4	4	3	4	4	1	3	1
2016-2017	female	29	UCLL Campus Liza	bachelor nursing	2e bachelor	5	5	5	4	5	5	5	4	4	4	5	4	4	5	3	3	3	3	3	3	5	3	4	5	4	4	4	3	4	3	5	5	5	5	4	4	3	4	4	4	4	1	4	4
2016-2017	female	30	UCLL Campus Liza	bachelor nursing	3e bachelor	5	5	5	5	5	4	5	5	4	4	4	4	4	4	5	5	5	5	5	4	4	5	5	4	4	4	5	5	5	5	5	5	4	5	5	5	5	5	4	4	5	4	1	5
2016-2017	female	32	UCLL Campus Liza	bachelor nursing	2e bachelor	5	4	5	3	5	4	5	3	4	5	4	4	4	4	3	3	3	3	3	3	5	1	4	5	1	4	3	4	3	4	3	4	3	4	5	3	3	5	3	3	4	5	1	3
2016-2017	male	20	UCLL Campus Liza	bachelor nursing	1e bachelor	5	5	5	1	5	5	5	1	4	1	1	4	3	1	4	3	5	5	5	1	4	3	3	5	1	1	5	4	1	5	3	3	1	1	5	1	1	1	4	3	4	3	4	3
2016-2017	male	20	UCLL Campus Liza	bachelor nursing	2e bachelor	5	5	5	5	5	5	5	5	4	5	3	4	5	4	4	4	5	5	5	5	5	5	5	5	5	5	4	5	5	5	5	5	5	5	4	5	5	5	5	5	5	5	5	5
2016-2017	male	21	UCLL Campus Liza	bachelor nursing	2e bachelor	5	5	5	3	5	4	5	4	4	4	4	5	5	3	5	5	5	5	5	5	4	3	4	4	3	4	4	3	4	3	4	3	4	3	5	4	3	5	4	3	4	3	5	3
2016-2017	male	21	UCLL Campus Liza	bachelor nursing	2e bachelor	5	5	5	4	5	5	5	4	4	5	4	4	5	4	4	4	5	4	5	5	3	4	4	4	4	4	4	5	4	4	4	4	4	4	5	4	3	4	4	3	4	4	5	4
2016-2017	male	21	UCLL Campus Liza	bachelor nursing	3e bachelor	5	4	5	3	5	4	5	4	1	5	5	1	5	5	4	5	5	4	5	5	4	3	4	4	3	4	5	5	5	5	5	5	3	5	5	4	5	5	4	5	3	1	5	5
2016-2017	male	21	UCLL Campus Liza	bachelor nursing	3e bachelor	5	4	5	4	5	4	5	5	4	4	4	4	4	4	4	5	4	5	5	5	5	4	4	5	5	5	4	4	4	4	4	4	4	5	5	5	3	5	5	3	4	4	5	4
2016-2017	male	21	UCLL Campus Liza	bachelor nursing	3e bachelor	5	5	5	4	5	5	5	4	5	3	4	5	3	4	5	5	5	5	5	5	5	4	5	5	4	5	5	5	5	5	5	4	5	4	5	5	3	5	5	3	4	5	5	4
2016-2017	male	21	UCLL Campus Liza	bachelor nursing	3e bachelor	5	5	5	5	5	5	5	5	5	5	5	5	5	5	5	5	5	5	5	5	4	5	5	4	5	5	4	4	4	4	4	5	4	5	5	4	4	5	4	4	5	4	4	4
2016-2017	male	22	UCLL Campus Liza	bachelor nursing	3e bachelor	5	4	4	4	5	5	5	5	5	4	4	4	4	4	4	4	4	4	4	4	4	4	4	4	4	4	4	4	4	4	4	4	4	4	4	1	4	3	1	4	5	4	4	4
2016-2017	male	23	UCLL Campus Liza	bachelor nursing	2e bachelor	5	4	5	4	5	4	5	4	1	4	5	1	4	3	5	5	5	5	5	5	5	3	5	5	3	5	5	5	5	5	5	5	5	5	5	5	5	5	5	5	5	1	4	3
2016-2017	male	23	UCLL Campus Liza	bachelor nursing	2e bachelor	5	4	5	4	5	4	5	4	1	4	5	1	4	3	5	5	5	5	5	5	5	3	5	5	3	5	5	5	5	5	5	5	5	5	5	5	5	5	5	5	5	1	4	3
2016-2017	male	23	UCLL Campus Liza	bachelor nursing	2e bachelor	5	4	5	4	5	5	5	4	3	3	3	3	3	3	4	3	4	4	3	4	4	4	4	4	4	4	3	4	3	4	3	3	3	3	4	4	3	4	4	3	5	4	3	3
2016-2017	male	23	UCLL Campus Liza	bachelor nursing	3e bachelor	5	4	5	5	5	5	5	4	5	4	4	5	4	4	4	4	4	4	4	4	4	4	4	4	4	4	4	5	4	5	4	5	4	5	4	4	4	4	4	4	4	4	5	4
2016-2017	male	24	UCLL Campus Liza	bachelor nursing	2e bachelor	4	4	4	3	4	4	5	3	3	3	3	4	4	4	5	4	4	4	5	5	1	4	4	4	4	4	3	4	3	1	4	4	4	3	4	4	3	1	3	3	4	3	5	5
2016-2017	male	27	UCLL Campus Liza	bachelor nursing	3e bachelor	5	4	5	4	4	4	5	4	4	3	4	4	3	5	4	4	4	5	5	5	3	5	4	4	4	4	4	4	4	4	4	4	5	4	5	4	4	5	5	4	4	4	1	4
2016-2017	male	29	UCLL Campus Liza	bachelor nursing	3e bachelor	5	5	5	5	5	5	5	5	4	4	4	4	4	4	5	5	5	5	5	5	4	4	4	4	4	4	4	3	4	3	4	4	4	4	5	4	4	5	4	4	4	4	5	4
2016-2017	male	32	UCLL Campus Liza	bachelor nursing	3e bachelor	3	5	5	5	5	4	5	4	5	5	4	3	5	3	5	5	5	5	5	4	5	5	4	5	5	3	5	5	4	4	5	5	4	5	5	5	5	4	4	4	4	5	5	4
2016-2017	female	18	UCLL Campus Liza	bachelor nursing	1e bachelor	3	3	3	4	1	3	4	3	1	1	1	3	3	3	3	3	3	3	3	3	4	4	4	3	3	4	3	4	3	4	4	3	4	3	3	4	1	3	3	3	3	3	1	3
2016-2017	female	18	UCLL Campus Liza	bachelor nursing	1e bachelor	4	4	4	4	4	4	4	4	4	4	4	4	4	4	4	4	4	4	4	4	4	4	4	4	4	4	4	4	4	4	4	4	4	4	4	4	4	3	4	4	4	3	3	4
2016-2017	female	18	UCLL Campus Liza	bachelor nursing	1e bachelor	5	4	4	4	4	1	4	4	4	3	4	4	3	4	5	4	4	5	4	1	4	5	4	4	5	3	4	5	3	5	4	4	4	4	4	5	4	4	3	4	4	5	3	5
2016-2017	female	18	UCLL Campus Liza	bachelor nursing	1e bachelor	5	5	4	4	5	5	4	4	4	4	5	4	4	5	4	4	5	4	4	5	4	3	3	4	3	3	4	5	4	5	5	4	5	4	4	4	5	4	4	5	4	3	4	5
2016-2017	female	18	UCLL Campus Liza	bachelor nursing	1e bachelor	5	5	4	5	4	5	4	5	1	1	5	1	3	3	5	5	5	5	5	4	4	5	4	3	5	4	3	5	4	4	4	3	4	3	5	4	1	5	4	1	5	5	3	4
2016-2017	female	19	UCLL Campus Liza	bachelor nursing	1e bachelor	4	3	5	5	5	4	4	4	4	1	5	1	1	4	1	5	3	4	1	3	3	1	5	3	3	4	1	1	3	1	1	4	4	4	4	4	4	3	1	3	4	4	4	4
2016-2017	female	19	UCLL Campus Liza	bachelor nursing	1e bachelor	4	4	3	4	4	4	4	4	1	3	4	3	4	3	3	3	1	4	4	3	3	3	3	1	4	3	3	4	3	3	3	3	4	4	3	4	4	4	4	4	3	4	3	3
2016-2017	female	19	UCLL Campus Liza	bachelor nursing	1e bachelor	4	4	4	4	4	3	4	4	1	1	3	1	4	3	5	4	1	5	4	3	1	3	1	4	4	3	4	3	5	3	4	3	5	3	3	4	3	3	4	3	1	3	3	4
2016-2017	female	19	UCLL Campus Liza	bachelor nursing	1e bachelor	4	4	4	4	4	4	4	4	3	3	4	4	3	4	5	4	5	4	5	4	4	4	4	4	4	3	4	4	4	4	4	3	3	3	4	3	4	4	4	3	5	4	4	4
2016-2017	female	19	UCLL Campus Liza	bachelor nursing	1e bachelor	4	5	4	4	4	4	4	4	3	3	3	3	3	3	4	4	4	4	3	4	4	4	3	4	4	3	4	3	4	3	4	3	4	3	4	3	4	4	3	4	4	4	4	4
2016-2017	female	19	UCLL Campus Liza	bachelor nursing	1e bachelor	5	4	4	3	5	4	4	3	3	3	3	3	3	3	4	4	4	4	4	4	3	3	3	3	3	3	3	4	3	4	4	4	4	4	5	4	3	4	4	3	4	3	5	4
2016-2017	female	19	UCLL Campus Liza	bachelor nursing	1e bachelor	5	5	4	3	5	5	4	4	1	4	4	4	4	4	4	3	3	4	5	4	4	4	4	4	4	4	4	1	4	4	3	4	4	4	4	4	3	4	4	3	5	5	5	5
2016-2017	female	19	UCLL Campus Liza	bachelor nursing	1e bachelor	5	5	5	4	5	5	4	4	3	5	5	3	5	5	5	5	4	5	5	4	4	5	5	4	5	5	5	4	5	4	5	4	5	4	5	5	3	5	4	3	4	4	5	4
2016-2017	female	19	UCLL Campus Liza	bachelor nursing	2e bachelor	4	4	3	1	3	3	4	5	1	3	3	3	4	4	1	3	4	4	4	4	1	1	3	4	4	3	1	3	1	3	3	3	4	3	4	4	3	4	4	3	4	3	3	3
2016-2017	female	19	UCLL Campus Liza	bachelor nursing	2e bachelor	5	4	4	5	5	4	4	4	4	4	4	4	4	4	4	4	4	4	4	4	4	4	4	4	4	4	4	4	4	5	5	4	4	4	4	4	4	5	4	4	3	4	4	4
2016-2017	female	19	UCLL Campus Liza	bachelor nursing	2e bachelor	5	5	4	3	4	4	4	3	4	4	5	1	3	5	4	5	3	4	5	5	4	4	3	4	4	3	3	4	3	3	4	5	4	5	3	4	3	5	5	3	4	3	4	1
2016-2017	female	19	UCLL Campus Liza	bachelor nursing	2e bachelor	5	5	4	4	5	5	4	4	4	5	4	4	5	4	3	4	4	4	4	4	3	4	4	3	4	3	4	5	4	5	3	4	3	4	4	4	3	4	4	3	4	4	1	1
2016-2017	female	19	UCLL Campus Liza	bachelor nursing	2e bachelor	5	5	5	5	5	5	4	4	4	1	1	3	1	1	4	4	4	4	3	3	3	3	3	1	3	3	4	4	4	3	3	4	3	4	4	3	4	1	1	1	4	3	3	1
2016-2017	female	20	UCLL Campus Liza	bachelor nursing	1e bachelor	5	4	4	4	3	4	4	4	3	3	4	3	3	4	3	3	4	3	3	3	3	3	3	3	3	3	4	4	4	3	3	3	3	4	4	4	3	4	4	3	4	4	3	4
2016-2017	female	20	UCLL Campus Liza	bachelor nursing	1e bachelor	5	4	4	4	5	4	4	3	3	3	3	3	3	3	3	4	1	1	3	1	3	1	3	4	1	3	4	5	4	5	3	4	3	4	3	4	3	3	4	3	1	3	1	3
2016-2017	female	20	UCLL Campus Liza	bachelor nursing	1e bachelor	5	5	5	4	5	5	4	3	4	4	4	1	3	3	5	5	4	4	5	4	3	4	4	3	3	1	4	4	1	4	4	4	3	4	5	5	3	3	4	3	4	4	3	5
2016-2017	female	20	UCLL Campus Liza	bachelor nursing	2e bachelor	4	1	4	4	5	4	4	4	4	4	5	4	5	5	5	4	4	5	5	4	4	5	3	4	4	4	4	3	4	4	4	4	4	4	4	4	3	3	4	4	4	4	4	4
2016-2017	female	20	UCLL Campus Liza	bachelor nursing	2e bachelor	4	3	4	3	4	3	4	3	3	3	3	4	4	4	3	1	1	3	3	1	3	4	3	4	4	3	4	4	4	3	3	1	3	1	4	4	3	4	4	3	3	1	4	3
2016-2017	female	20	UCLL Campus Liza	bachelor nursing	2e bachelor	4	3	4	4	4	4	4	4	1	4	4	1	3	3	4	3	3	3	3	3	1	3	1	1	3	1	1	1	3	3	1	1	3	3	1	1	1	3	3	3	1	3	1	1
2016-2017	female	20	UCLL Campus Liza	bachelor nursing	2e bachelor	4	3	5	4	4	4	4	5	4	1	3	5	3	5	3	4	3	5	5	4	3	3	3	5	4	4	5	3	5	5	3	3	4	4	4	3	3	5	5	4	4	4	4	4
2016-2017	female	20	UCLL Campus Liza	bachelor nursing	2e bachelor	4	4	4	4	4	4	4	4	4	3	4	4	3	4	4	4	4	4	4	4	4	5	4	4	5	4	5	5	5	5	4	5	4	5	3	4	3	5	4	4	4	4	5	5
2016-2017	female	20	UCLL Campus Liza	bachelor nursing	2e bachelor	4	4	4	4	5	4	4	4	4	4	4	4	4	4	4	4	4	4	4	4	4	4	4	4	4	4	4	4	4	4	4	4	4	4	4	4	4	4	4	4	5	4	5	4
2016-2017	female	20	UCLL Campus Liza	bachelor nursing	2e bachelor	4	4	5	4	5	5	4	4	4	4	5	4	4	4	4	4	4	4	4	4	3	3	4	4	4	4	4	4	4	4	4	4	5	4	3	4	4	4	5	4	4	5	4	4
2016-2017	female	20	UCLL Campus Liza	bachelor nursing	2e bachelor	5	3	4	3	4	4	4	4	3	4	3	3	3	3	4	4	3	4	4	4	3	4	3	3	4	3	4	4	4	4	3	3	3	3	3	4	3	4	4	3	4	3	4	3
2016-2017	female	20	UCLL Campus Liza	bachelor nursing	2e bachelor	5	3	4	4	5	3	4	3	1	3	3	1	4	4	4	4	4	5	4	4	4	4	4	5	4	4	3	4	4	3	3	4	3	4	3	4	3	3	4	3	3	3	5	3
2016-2017	female	20	UCLL Campus Liza	bachelor nursing	2e bachelor	5	4	4	4	4	4	4	4	4	4	4	4	4	4	4	4	4	4	4	4	4	4	4	4	4	4	4	5	4	4	4	4	4	4	4	3	4	4	4	3	5	5	5	3
2016-2017	female	20	UCLL Campus Liza	bachelor nursing	2e bachelor	5	4	4	5	5	3	4	4	4	3	5	3	3	3	5	5	5	5	5	4	5	4	4	4	4	3	5	4	5	4	5	5	5	5	5	5	4	4	5	4	4	1	5	5
2016-2017	female	20	UCLL Campus Liza	bachelor nursing	2e bachelor	5	4	5	4	4	4	4	4	4	4	3	4	4	3	4	4	5	4	4	5	4	4	1	4	4	1	4	5	4	5	4	4	4	4	4	4	3	4	4	3	5	4	4	4
2016-2017	female	20	UCLL Campus Liza	bachelor nursing	2e bachelor	5	4	5	5	4	4	4	5	5	5	3	5	5	3	1	1	1	1	1	1	3	3	3	3	3	3	3	3	4	3	3	3	3	4	3	3	3	3	3	3	5	4	4	4
2016-2017	female	20	UCLL Campus Liza	bachelor nursing	2e bachelor	5	5	4	3	5	5	4	3	4	4	3	4	4	3	4	4	1	4	4	1	1	4	4	1	4	4	4	3	4	4	3	3	4	4	4	1	1	4	1	1	3	3	4	4
2016-2017	female	20	UCLL Campus Liza	bachelor nursing	2e bachelor	5	5	5	3	5	5	4	3	4	4	1	3	4	3	4	3	5	4	4	5	4	4	3	5	4	3	4	5	3	4	4	4	4	4	5	4	3	5	3	4	5	4	1	3
2016-2017	female	20	UCLL Campus Liza	bachelor nursing	2e bachelor	5	5	5	4	5	5	4	4	4	4	4	3	3	3	4	4	4	4	3	4	4	5	3	4	4	3	5	5	4	5	5	4	4	3	5	4	3	4	4	3	4	4	4	5
2016-2017	female	20	UCLL Campus Liza	bachelor nursing	2e bachelor	5	5	5	5	5	5	4	5	4	4	4	5	4	5	5	4	5	5	5	5	5	5	4	5	5	5	3	4	4	4	5	4	5	4	4	4	4	4	5	5	5	5	5	5
2016-2017	female	20	UCLL Campus Liza	bachelor nursing	3e bachelor	4	4	4	4	3	3	4	4	3	4	3	1	4	4	4	4	4	5	4	3	5	3	4	4	3	3	4	4	4	4	3	4	4	3	4	3	3	4	3	3	4	3	4	1
2016-2017	female	20	UCLL Campus Liza	bachelor nursing	3e bachelor	4	4	4	4	4	4	4	4	3	3	3	3	3	3	3	3	3	3	3	3	3	3	3	3	3	3	3	3	3	3	3	3	3	3	3	3	3	3	3	3	1	3	4	3
2016-2017	female	20	UCLL Campus Liza	bachelor nursing	3e bachelor	5	4	4	4	5	4	4	4	4	4	4	4	4	4	4	4	5	5	4	5	5	5	4	5	5	4	4	4	4	4	5	5	5	5	4	5	4	4	5	4	4	4	5	4
2016-2017	female	20	UCLL Campus Liza	bachelor nursing	3e bachelor	5	4	5	4	4	4	4	4	5	5	5	4	4	4	5	5	4	4	5	4	5	5	4	5	5	4	5	5	5	5	5	4	5	5	5	4	4	5	5	4	5	5	5	5
2016-2017	female	20	UCLL Campus Liza	bachelor nursing	3e bachelor	5	5	4	5	5	4	4	4	4	4	4	3	4	3	4	4	4	4	4	4	5	4	5	5	4	4	5	5	5	5	4	4	4	4	5	5	3	5	5	3	5	4	4	5
2016-2017	female	20	UCLL Campus Liza	bachelor nursing	3e bachelor	5	5	5	3	4	4	4	3	3	5	5	3	5	5	4	4	4	3	4	4	4	5	3	4	5	3	1	1	5	3	4	4	4	4	5	5	3	4	4	3	4	3	5	5
2016-2017	female	21	UCLL Campus Liza	bachelor nursing	1e bachelor	5	4	4	4	4	5	4	5	4	4	4	4	3	4	4	4	4	4	4	4	4	3	3	4	4	3	4	4	4	4	4	3	4	3	3	4	4	4	4	4	1	3	4	4
2016-2017	female	21	UCLL Campus Liza	bachelor nursing	1e bachelor	5	4	5	3	5	4	4	3	4	5	4	4	3	4	5	4	5	4	3	5	4	5	4	3	5	4	5	5	4	3	4	4	3	4	4	4	4	4	4	4	5	4	4	4
2016-2017	female	21	UCLL Campus Liza	bachelor nursing	2e bachelor	4	3	3	4	4	3	4	4	4	4	3	4	4	3	3	4	4	3	4	4	4	4	4	4	4	4	4	4	4	4	4	3	4	3	4	4	4	4	4	4	3	4	4	4
2016-2017	female	21	UCLL Campus Liza	bachelor nursing	2e bachelor	5	4	4	3	5	3	4	3	5	4	1	5	4	1	3	3	4	3	3	4	3	5	4	3	5	4	1	4	1	4	4	1	4	1	4	4	1	4	4	1	4	4	4	3
2016-2017	female	21	UCLL Campus Liza	bachelor nursing	2e bachelor	5	4	4	3	5	4	4	3	4	3	3	4	3	3	4	4	4	4	3	4	4	3	4	3	3	4	5	4	4	4	3	3	3	3	4	4	3	4	4	3	5	1	5	4
2016-2017	female	21	UCLL Campus Liza	bachelor nursing	2e bachelor	5	4	4	4	4	4	4	4	3	4	4	3	4	4	4	4	4	4	4	4	4	4	4	4	4	4	4	4	4	4	4	4	4	4	4	4	4	4	4	4	4	4	4	4
2016-2017	female	21	UCLL Campus Liza	bachelor nursing	2e bachelor	5	4	4	4	4	4	4	4	3	4	4	3	4	4	4	4	4	4	4	4	4	4	4	4	4	4	4	4	4	4	4	4	4	4	4	4	4	4	4	4	4	4	4	4
2016-2017	female	21	UCLL Campus Liza	bachelor nursing	2e bachelor	5	4	4	4	5	3	4	3	3	4	4	1	4	3	4	4	4	4	4	4	4	4	4	4	4	4	4	4	4	3	4	4	4	4	4	4	3	4	4	3	4	3	4	4
2016-2017	female	21	UCLL Campus Liza	bachelor nursing	2e bachelor	5	4	5	3	5	4	4	3	4	4	1	4	4	1	4	4	4	4	4	4	5	4	4	4	4	4	5	5	4	5	4	4	4	4	5	5	1	5	5	3	5	4	3	5
2016-2017	female	21	UCLL Campus Liza	bachelor nursing	2e bachelor	5	5	4	4	5	4	4	4	4	4	3	4	4	1	3	4	1	1	4	3	4	3	5	3	3	5	3	5	3	5	4	4	4	4	1	4	3	3	3	4	3	1	1	1
2016-2017	female	21	UCLL Campus Liza	bachelor nursing	3e bachelor	4	4	4	3	4	4	4	4	1	3	1	4	3	1	3	4	4	3	4	4	1	1	1	1	1	1	1	3	1	3	3	3	3	3	5	3	1	4	3	1	4	3	3	4
2016-2017	female	21	UCLL Campus Liza	bachelor nursing	3e bachelor	5	4	4	3	4	4	4	3	1	3	3	1	3	3	4	4	3	4	4	3	4	4	4	4	4	3	4	4	4	3	4	4	3	3	4	4	3	4	4	4	4	3	5	4
2016-2017	female	21	UCLL Campus Liza	bachelor nursing	3e bachelor	5	4	4	4	5	4	4	4	4	4	4	4	4	4	4	4	4	4	4	4	4	4	4	4	4	4	4	4	4	4	4	4	4	4	4	4	4	4	4	4	4	4	4	4
2016-2017	female	21	UCLL Campus Liza	bachelor nursing	3e bachelor	5	4	4	4	5	4	4	4	4	5	4	5	5	1	5	5	4	5	5	4	5	5	5	4	5	5	4	1	4	4	1	3	4	3	5	3	1	5	4	1	4	4	1	1
2016-2017	female	21	UCLL Campus Liza	bachelor nursing	3e bachelor	5	4	5	4	5	4	4	4	3	4	4	3	4	4	5	5	5	5	5	4	5	5	4	4	5	4	3	4	3	4	5	5	5	5	3	5	5	1	5	4	4	5	4	5
2016-2017	female	21	UCLL Campus Liza	bachelor nursing	3e bachelor	5	5	3	4	5	3	4	4	3	3	3	1	3	3	3	3	3	3	3	3	4	3	3	4	4	3	3	3	3	3	4	3	4	3	4	3	3	4	3	3	3	1	4	4
2016-2017	female	21	UCLL Campus Liza	bachelor nursing	3e bachelor	5	5	5	5	5	3	4	5	4	4	3	5	4	4	4	4	5	4	5	4	4	4	4	4	4	4	3	4	4	4	4	5	4	4	5	4	5	4	3	4	5	4	4	4
2016-2017	female	21	UCLL Campus Liza	bachelor nursing	3e bachelor	5	5	5	5	5	4	4	5	4	5	4	4	5	4	4	5	4	4	5	4	5	5	5	5	5	5	5	4	5	4	5	4	5	4	5	4	5	5	4	4	5	4	4	5
2016-2017	female	21	UCLL Campus Liza	bachelor nursing	3e bachelor	5	5	5	5	5	5	4	5	5	5	5	5	5	4	5	5	5	5	5	5	4	5	4	4	5	4	5	5	5	5	5	4	5	4	5	5	4	5	5	4	5	5	5	4
2016-2017	female	21	UCLL Campus Liza	bachelor nursing	3e bachelor	5	1	4	4	5	3	4	4	4	4	4	4	4	4	4	4	4	4	4	4	4	4	4	4	4	4	4	4	4	4	4	4	4	4	4	4	4	4	4	4	4	4	4	4
2016-2017	female	21	UCLL Campus Liza	bachelor nursing	3e bachelor	5	4	3	4	5	4	4	4	3	1	3	3	3	4	4	4	4	4	4	4	5	4	4	5	4	4	4	4	4	4	3	4	4	3	3	4	4	4	4	3	4	4	4	1
2016-2017	female	21	UCLL Campus Liza	bachelor nursing	3e bachelor	5	5	4	5	5	5	4	4	3	3	4	3	3	4	3	5	4	3	5	3	3	3	3	4	3	4	4	5	3	5	4	4	4	4	5	4	4	5	3	4	5	4	4	5
2016-2017	female	22	UCLL Campus Liza	bachelor nursing	1e bachelor	5	5	3	3	5	4	4	3	1	1	1	1	1	1	4	4	3	5	4	3	4	4	4	4	4	4	5	4	4	1	5	4	3	4	4	3	4	4	3	1	5	4	1	1
2016-2017	female	22	UCLL Campus Liza	bachelor nursing	1e bachelor	5	5	4	4	5	5	4	4	4	3	3	4	3	3	4	4	4	4	4	4	4	4	3	4	4	3	5	4	5	4	3	4	3	4	4	4	3	4	4	3	3	1	4	3
2016-2017	female	22	UCLL Campus Liza	bachelor nursing	2e bachelor	5	4	4	3	5	4	4	3	4	4	4	4	4	3	5	3	3	4	3	3	3	4	1	3	4	1	5	4	5	4	5	4	4	4	4	3	3	4	3	3	5	4	4	1
2016-2017	female	22	UCLL Campus Liza	bachelor nursing	2e bachelor	5	4	4	4	5	4	4	4	3	4	3	3	4	1	4	4	4	4	4	4	4	4	3	3	3	3	4	5	4	4	4	4	3	4	4	5	3	3	4	3	4	4	4	3
2016-2017	female	22	UCLL Campus Liza	bachelor nursing	2e bachelor	5	4	4	4	5	4	4	4	4	4	3	4	3	3	4	4	4	3	3	3	4	3	3	4	3	3	4	4	4	3	3	4	3	4	5	5	3	4	4	3	3	3	3	1
2016-2017	female	22	UCLL Campus Liza	bachelor nursing	2e bachelor	5	4	4	4	5	4	4	4	4	4	4	3	3	3	4	4	4	4	3	3	3	4	5	3	4	5	3	4	3	4	4	3	4	3	4	3	3	3	3	1	4	4	4	4
2016-2017	female	22	UCLL Campus Liza	bachelor nursing	2e bachelor	5	5	4	4	5	5	4	4	4	5	4	4	5	3	4	4	4	4	4	4	5	4	4	5	4	4	4	5	4	5	5	4	5	4	5	4	4	5	3	4	4	4	4	3
2016-2017	female	22	UCLL Campus Liza	bachelor nursing	3e bachelor	3	3	4	4	4	3	4	4	4	3	4	3	3	4	4	4	4	3	4	4	4	4	3	4	4	3	4	3	3	3	4	4	4	4	4	3	3	4	3	3	4	3	4	4
2016-2017	female	22	UCLL Campus Liza	bachelor nursing	3e bachelor	4	4	4	3	3	5	4	4	1	4	4	3	4	4	3	4	1	4	5	3	4	3	4	4	4	5	5	4	5	4	1	4	1	4	4	4	3	5	5	3	4	3	4	4
2016-2017	female	22	UCLL Campus Liza	bachelor nursing	3e bachelor	5	4	4	3	5	4	4	3	4	3	3	4	3	3	4	5	4	4	5	4	4	3	3	4	3	3	4	3	5	4	4	3	4	3	5	3	3	4	3	1	4	3	5	4
2016-2017	female	22	UCLL Campus Liza	bachelor nursing	3e bachelor	5	4	4	4	4	4	4	4	1	1	4	4	4	4	5	5	4	5	5	4	1	4	5	4	4	4	4	5	4	4	5	5	4	4	5	4	5	4	4	4	4	1	4	1
2016-2017	female	22	UCLL Campus Liza	bachelor nursing	3e bachelor	5	4	4	4	5	4	4	4	1	3	4	1	3	4	5	4	5	5	4	5	4	4	5	4	4	5	5	5	5	5	4	5	3	5	5	4	4	4	4	1	3	4	4	4
2016-2017	female	22	UCLL Campus Liza	bachelor nursing	3e bachelor	5	5	4	4	5	5	4	4	4	5	4	4	5	4	4	5	4	4	5	4	4	4	4	4	4	4	3	4	3	4	4	3	4	3	4	4	3	4	4	3	4	4	4	4
2016-2017	female	22	UCLL Campus Liza	bachelor nursing	3e bachelor	5	5	5	4	5	4	4	4	5	4	5	1	3	5	5	4	3	5	4	5	3	5	4	5	5	4	5	3	5	3	3	3	3	3	5	4	4	5	5	4	4	4	5	5
2016-2017	female	22	UCLL Campus Liza	bachelor nursing	3e bachelor	5	5	5	4	5	4	4	4	5	4	5	1	3	5	5	4	3	5	4	5	3	5	4	5	5	4	5	3	5	3	3	3	3	3	5	4	4	5	5	4	4	4	5	5
2016-2017	female	22	UCLL Campus Liza	bachelor nursing	3e bachelor	5	4	4	3	5	4	4	3	1	3	1	3	3	1	4	4	3	4	4	3	4	4	3	4	4	4	4	5	4	5	4	4	4	4	5	1	4	4	1	3	4	3	4	4
2016-2017	female	23	UCLL Campus Liza	bachelor nursing	1e bachelor	4	4	4	3	1	1	4	1	1	4	3	4	4	3	4	4	4	3	3	1	4	3	4	3	3	3	1	1	4	3	4	1	3	4	3	3	4	4	4	4	4	1	4	3
2016-2017	female	23	UCLL Campus Liza	bachelor nursing	2e bachelor	5	5	4	4	5	5	4	4	3	1	3	3	1	3	4	4	4	4	4	3	4	4	3	3	4	3	4	4	4	4	4	4	1	3	3	4	4	3	4	3	4	4	1	4
2016-2017	female	23	UCLL Campus Liza	bachelor nursing	2e bachelor	5	5	5	4	5	5	4	4	1	5	1	1	5	1	4	4	4	4	4	4	3	3	3	4	3	1	5	1	5	1	4	4	4	4	4	4	4	4	4	4	1	4	3	4
2016-2017	female	23	UCLL Campus Liza	bachelor nursing	3e bachelor	5	4	4	5	4	4	4	5	4	3	4	3	3	4	5	4	3	5	4	1	4	5	4	3	4	4	4	5	3	5	4	3	4	4	3	4	3	3	4	1	5	3	4	3
2016-2017	female	23	UCLL Campus Liza	bachelor nursing	3e bachelor	5	5	5	4	5	4	4	4	4	4	4	3	4	4	5	5	5	4	4	4	4	5	4	4	4	4	5	5	5	4	4	5	4	4	5	5	3	5	4	3	4	3	3	3
2016-2017	female	24	UCLL Campus Liza	bachelor nursing	2e bachelor	5	5	5	5	5	5	4	4	4	4	4	4	4	4	5	5	4	5	5	4	4	4	5	4	4	5	5	5	5	4	5	4	5	4	4	3	3	4	3	3	4	4	4	4
2016-2017	female	24	UCLL Campus Liza	bachelor nursing	3e bachelor	5	1	4	3	4	1	4	3	4	3	4	4	3	3	4	4	4	4	4	3	4	3	4	4	3	4	3	4	3	4	4	4	4	4	4	4	3	4	4	3	4	4	3	4
2016-2017	female	24	UCLL Campus Liza	bachelor nursing	3e bachelor	5	4	4	4	5	4	4	4	4	4	1	1	1	5	5	4	4	4	4	4	4	4	4	4	4	4	4	4	4	4	4	4	4	4	4	4	4	4	4	4	4	4	4	4
2016-2017	female	24	UCLL Campus Liza	bachelor nursing	3e bachelor	5	4	4	3	5	3	4	3	1	3	1	1	3	1	4	4	3	4	4	3	4	4	4	4	4	4	4	1	4	1	1	4	1	4	4	3	1	4	3	1	4	1	3	1
2016-2017	female	24	UCLL Campus Liza	bachelor nursing	3e bachelor	5	5	4	4	5	4	4	4	5	4	4	3	3	5	4	5	5	4	4	4	4	4	4	5	4	3	5	4	4	4	5	5	5	5	5	4	3	5	4	3	5	4	4	3
2016-2017	female	25	UCLL Campus Liza	bachelor nursing	3e bachelor	5	4	4	4	5	4	4	4	4	4	4	4	4	4	4	4	4	4	4	4	4	4	4	4	4	4	4	4	4	4	4	4	4	4	4	4	4	4	4	4	4	4	4	4
2016-2017	female	26	UCLL Campus Liza	bachelor nursing	3e bachelor	5	5	4	4	5	5	4	4	4	5	5	4	5	5	5	5	5	5	5	5	4	3	4	4	3	4	3	4	3	4	4	5	4	5	5	5	1	5	5	1	4	5	4	1
2016-2017	female	27	UCLL Campus Liza	bachelor nursing	1e bachelor	3	4	5	3	1	3	4	3	1	1	1	1	1	3	4	4	1	4	3	1	4	3	4	3	3	4	4	3	4	1	3	4	3	3	4	3	3	3	3	3	3	1	3	3
2016-2017	female	27	UCLL Campus Liza	bachelor nursing	2e bachelor	5	3	3	4	5	3	4	4	5	3	3	4	3	3	4	3	3	4	3	3	4	3	1	4	3	1	5	4	5	4	3	5	3	5	5	5	5	5	5	5	4	4	5	3
2016-2017	female	27	UCLL Campus Liza	bachelor nursing	2e bachelor	5	3	4	3	5	3	4	3	1	1	1	1	1	1	1	1	1	1	1	1	1	1	1	1	1	1	3	3	3	3	1	1	1	1	1	4	1	4	1	1	3	1	1	1
2016-2017	female	29	UCLL Campus Liza	bachelor nursing	1e bachelor	5	5	4	4	4	5	4	4	3	3	3	3	3	3	4	4	4	4	4	4	4	4	4	4	3	3	3	4	3	4	4	4	4	4	5	4	4	5	4	1	4	3	3	4
2016-2017	female	30	UCLL Campus Liza	bachelor nursing	3e bachelor	5	5	5	4	3	3	4	4	4	4	4	1	4	1	4	4	4	4	3	4	4	4	4	4	4	4	4	4	3	4	4	4	4	4	4	4	4	1	3	4	4	1	3	1
2016-2017	female	31	UCLL Campus Liza	bachelor nursing	1e bachelor	5	4	4	3	4	4	4	3	4	5	4	4	5	4	5	5	4	5	5	4	5	4	4	5	4	4	4	5	4	5	4	4	4	4	4	4	3	4	4	3	4	4	4	4
2016-2017	female	31	UCLL Campus Liza	bachelor nursing	3e bachelor	5	4	4	4	4	4	4	4	4	4	4	4	4	4	4	4	4	4	4	4	4	4	4	4	4	4	4	4	4	4	4	4	4	4	4	4	4	4	4	4	4	4	4	4
2016-2017	female	33	UCLL Campus Liza	bachelor nursing	1e bachelor	4	4	4	4	4	4	4	4	3	1	3	3	1	3	3	3	4	3	4	1	1	4	1	4	4	3	1	4	1	4	3	3	3	3	3	1	3	3	1	3	1	3	1	3
2016-2017	female	33	UCLL Campus Liza	bachelor nursing	3e bachelor	4	4	4	4	4	4	4	4	3	4	3	3	4	3	4	4	3	4	3	3	4	3	3	4	3	3	4	4	4	4	4	4	4	3	4	4	4	4	4	4	1	4	1	3
2016-2017	female	36	UCLL Campus Liza	bachelor nursing	3e bachelor	5	4	4	4	5	4	4	4	4	4	4	4	4	4	5	4	4	5	4	4	4	4	4	4	4	4	4	4	5	4	4	4	4	4	4	4	4	4	4	4	4	3	4	4
2016-2017	female	41	UCLL Campus Liza	bachelor nursing	2e bachelor	5	5	4	4	5	5	4	3	4	4	4	4	3	3	5	5	3	3	4	4	3	1	1	4	3	3	1	4	3	4	3	3	3	3	4	4	3	4	4	3	3	1	3	3
2016-2017	male	19	UCLL Campus Liza	bachelor nursing	1e bachelor	4	4	4	1	4	4	4	1	1	3	4	1	3	3	4	4	4	4	4	3	4	1	5	4	1	4	4	4	4	4	4	3	4	3	3	4	1	3	4	1	4	3	4	4
2016-2017	male	19	UCLL Campus Liza	bachelor nursing	1e bachelor	4	4	5	4	5	5	4	4	4	3	4	4	4	3	5	4	4	4	5	4	3	3	1	3	4	3	4	4	4	4	4	1	4	1	4	4	3	5	3	3	4	4	5	4
2016-2017	male	19	UCLL Campus Liza	bachelor nursing	1e bachelor	5	4	4	4	5	4	4	4	3	3	3	3	3	3	3	3	3	3	3	3	3	3	3	3	3	3	3	3	3	3	3	3	3	3	3	3	3	3	3	3	3	3	3	3
2016-2017	male	19	UCLL Campus Liza	bachelor nursing	1e bachelor	5	5	3	4	4	4	4	4	5	5	5	3	5	4	3	4	4	4	4	5	5	5	5	5	5	4	5	4	4	4	4	4	4	4	5	4	4	5	4	4	4	4	4	4
2016-2017	male	20	UCLL Campus Liza	bachelor nursing	1e bachelor	5	5	4	4	5	5	4	5	5	4	4	5	5	4	5	5	4	5	5	4	5	5	5	5	5	4	4	5	5	5	5	5	5	5	5	5	5	5	5	5	5	5	5	5
2016-2017	male	20	UCLL Campus Liza	bachelor nursing	2e bachelor	4	4	4	4	4	4	4	4	4	4	4	4	4	4	4	4	4	4	4	4	4	4	4	4	4	4	4	4	4	4	4	4	4	4	4	4	4	4	4	4	4	4	4	4
2016-2017	male	20	UCLL Campus Liza	bachelor nursing	2e bachelor	5	4	4	4	5	4	4	4	4	1	3	4	3	4	4	4	4	4	4	4	4	4	4	4	4	3	1	4	4	4	4	4	4	4	4	4	4	4	4	3	4	4	5	5
2016-2017	male	21	UCLL Campus Liza	bachelor nursing	2e bachelor	5	5	5	4	5	4	4	4	4	4	4	3	4	3	5	4	5	3	3	3	4	4	4	4	3	3	4	4	3	3	4	4	4	4	5	4	4	4	4	4	4	4	5	4
2016-2017	male	21	UCLL Campus Liza	bachelor nursing	2e bachelor	5	5	5	4	5	4	4	4	4	4	4	3	4	3	5	4	5	3	3	3	4	4	4	4	3	3	4	4	3	3	4	4	4	4	5	4	4	4	4	4	4	4	5	4
2016-2017	male	21	UCLL Campus Liza	bachelor nursing	3e bachelor	3	4	4	3	4	4	4	1	3	3	5	4	4	4	3	5	4	5	5	4	5	1	5	3	5	4	3	4	5	4	4	5	3	3	5	4	4	5	4	4	4	4	3	1
2016-2017	male	21	UCLL Campus Liza	bachelor nursing	3e bachelor	4	4	4	4	4	4	4	4	4	4	4	4	4	3	4	3	3	4	3	4	4	4	4	4	4	4	3	4	1	4	4	4	3	4	4	4	4	4	4	4	4	4	3	4
2016-2017	male	21	UCLL Campus Liza	bachelor nursing	3e bachelor	5	5	4	3	5	5	4	5	4	4	4	3	3	4	4	4	4	4	4	4	4	4	4	4	4	4	4	4	4	4	4	4	4	4	5	5	4	5	5	3	4	4	3	4
2016-2017	male	21	UCLL Campus Liza	bachelor nursing	3e bachelor	5	4	4	4	5	4	4	4	4	3	4	4	4	4	5	4	4	5	5	5	4	4	3	4	4	4	4	4	4	4	4	4	4	4	4	5	4	4	5	4	3	4	5	5
2016-2017	male	22	UCLL Campus Liza	bachelor nursing	1e bachelor	5	4	4	5	5	4	4	5	1	3	4	1	3	4	4	4	5	4	4	5	4	5	4	4	5	4	4	4	4	4	5	4	5	4	3	4	3	3	4	3	4	4	3	1
2016-2017	male	22	UCLL Campus Liza	bachelor nursing	2e bachelor	5	4	4	4	5	4	4	4	5	5	5	5	5	4	5	5	5	5	5	4	4	4	5	4	4	5	4	5	4	5	5	4	4	4	5	5	4	4	5	4	4	4	5	5
2016-2017	male	22	UCLL Campus Liza	bachelor nursing	2e bachelor	5	5	5	4	5	5	4	4	1	4	5	1	4	5	4	5	4	4	5	4	5	5	1	5	5	1	5	1	5	1	5	5	5	5	5	4	3	5	4	3	1	5	1	4
2016-2017	male	22	UCLL Campus Liza	bachelor nursing	3e bachelor	4	4	4	4	4	4	4	4	4	4	4	4	4	4	4	4	4	4	4	4	4	4	4	4	4	4	4	4	4	4	4	4	4	3	4	3	4	4	4	4	3	1	3	3
2016-2017	male	22	UCLL Campus Liza	bachelor nursing	3e bachelor	5	4	4	4	5	4	4	4	3	3	4	4	3	4	4	3	4	4	3	4	3	3	3	3	3	4	4	4	4	3	3	4	4	3	3	4	3	4	3	4	4	4	4	3
2016-2017	male	26	UCLL Campus Liza	bachelor nursing	3e bachelor	4	4	4	3	4	4	4	3	1	3	4	1	3	1	3	4	4	1	4	4	3	4	1	1	4	3	4	4	4	1	4	4	1	3	4	4	4	1	4	3	4	4	4	4
2016-2017	male	31	UCLL Campus Liza	bachelor nursing	3e bachelor	5	4	4	4	5	4	4	4	1	3	4	1	3	4	4	4	4	4	4	4	3	1	1	3	1	1	1	1	1	1	4	1	4	1	1	1	1	1	1	1	4	1	1	3
2016-2017	male	35	UCLL Campus Liza	bachelor nursing	1e bachelor	5	4	4	4	4	4	4	4	1	4	1	3	3	1	4	4	4	3	3	4	1	4	4	1	3	3	3	3	3	3	4	3	3	3	5	4	3	4	4	3	4	1	1	4
2016-2017	male	47	UCLL Campus Liza	bachelor nursing	1e bachelor	5	5	4	4	5	5	4	4	1	1	1	1	1	1	3	3	4	3	3	4	4	4	1	4	4	1	4	1	4	1	5	1	1	1	4	1	1	4	1	1	4	3	1	1
2016-2017	female	18	UCLL Campus Liza	bachelor nursing	1e bachelor	3	3	3	3	3	3	3	3	4	1	3	4	1	3	3	4	4	4	4	4	4	4	4	4	4	4	3	4	3	4	4	4	4	4	3	3	3	3	3	3	5	3	3	1
2016-2017	female	18	UCLL Campus Liza	bachelor nursing	1e bachelor	5	4	4	3	4	1	3	4	3	3	3	3	4	3	4	3	1	3	4	3	3	3	1	3	3	3	1	3	1	3	1	3	3	3	3	3	1	3	3	3	4	1	3	1
2016-2017	female	18	UCLL Campus Liza	bachelor nursing	1e bachelor	5	5	4	5	3	3	3	3	4	4	4	3	3	3	5	5	4	3	3	3	5	4	4	3	3	3	5	4	3	3	4	4	3	3	4	4	4	3	3	3	3	3	3	4
2016-2017	female	19	UCLL Campus Liza	bachelor nursing	1e bachelor	3	4	3	1	3	1	3	3	3	3	3	3	3	3	3	3	3	3	3	3	3	3	3	3	3	3	3	4	1	3	4	3	3	1	3	3	3	3	3	3	3	3	3	3
2016-2017	female	19	UCLL Campus Liza	bachelor nursing	1e bachelor	4	3	3	4	5	4	3	5	4	5	3	4	5	3	3	4	3	4	5	4	5	4	4	5	5	5	5	4	5	4	3	3	3	4	4	5	3	4	5	3	4	3	4	4
2016-2017	female	19	UCLL Campus Liza	bachelor nursing	1e bachelor	5	4	4	4	5	5	3	4	1	1	3	3	1	3	5	3	4	4	4	4	4	4	3	3	4	1	4	5	4	5	4	4	4	4	5	4	4	5	3	3	4	4	1	3
2016-2017	female	20	UCLL Campus Liza	bachelor nursing	1e bachelor	4	3	3	3	4	3	3	3	3	3	3	3	3	3	3	4	3	4	3	4	4	3	3	3	3	3	4	4	4	4	1	1	1	1	3	3	3	3	3	3	3	1	3	1
2016-2017	female	20	UCLL Campus Liza	bachelor nursing	1e bachelor	5	4	3	3	5	3	3	3	4	5	4	4	5	4	5	5	5	5	5	5	3	3	4	3	4	4	4	4	4	4	4	3	4	3	5	5	3	5	5	3	3	1	3	4
2016-2017	female	20	UCLL Campus Liza	bachelor nursing	1e bachelor	5	4	4	4	1	3	3	3	3	3	3	3	1	1	4	4	4	1	3	3	3	4	4	3	3	3	3	4	3	1	4	3	3	3	4	3	1	4	3	1	4	1	1	1
2016-2017	female	20	UCLL Campus Liza	bachelor nursing	2e bachelor	4	4	3	4	4	4	3	4	1	1	3	1	1	1	4	3	1	4	4	1	4	4	3	4	4	3	4	1	4	1	3	3	3	3	4	4	3	4	4	3	1	1	3	4
2016-2017	female	20	UCLL Campus Liza	bachelor nursing	2e bachelor	5	5	4	4	5	5	3	4	3	4	5	3	4	4	5	5	5	5	5	4	5	5	4	4	4	3	5	5	5	5	4	5	4	5	5	4	3	5	4	3	4	3	4	4
2016-2017	female	20	UCLL Campus Liza	bachelor nursing	2e bachelor	5	5	4	4	5	5	3	4	3	4	5	3	4	4	5	5	5	5	5	4	5	5	4	4	4	3	5	5	5	5	4	5	4	5	5	4	3	5	4	3	4	3	4	4
2016-2017	female	20	UCLL Campus Liza	bachelor nursing	2e bachelor	5	4	4	4	5	4	3	4	4	3	5	4	3	5	3	4	4	3	4	4	3	3	1	3	3	1	3	4	3	4	3	4	3	4	5	4	4	5	4	4	3	3	4	3
2016-2017	female	20	UCLL Campus Liza	bachelor nursing	3e bachelor	4	4	3	4	5	4	3	4	3	4	3	3	3	3	4	4	4	4	4	4	5	4	5	4	5	4	3	4	4	5	5	4	4	5	3	5	3	4	5	3	5	4	5	5
2016-2017	female	20	UCLL Campus Liza	bachelor nursing	3e bachelor	4	4	3	4	5	4	3	4	4	3	3	3	3	3	5	4	5	5	4	4	4	4	4	3	4	5	3	5	3	5	4	3	3	3	4	3	1	5	3	4	5	4	5	3
2016-2017	female	20	UCLL Campus Liza	bachelor nursing	3e bachelor	5	4	3	4	5	4	3	4	3	3	4	3	3	4	4	4	4	4	4	4	4	4	3	4	4	3	4	3	4	3	4	3	4	3	4	4	3	4	4	3	5	4	4	4
2016-2017	female	21	UCLL Campus Liza	bachelor nursing	1e bachelor	4	3	4	4	4	1	3	4	1	1	3	1	1	3	3	3	4	1	1	3	4	3	3	3	1	1	3	1	3	1	3	1	1	1	3	3	3	3	3	3	3	3	3	3
2016-2017	female	21	UCLL Campus Liza	bachelor nursing	1e bachelor	4	4	4	4	5	4	3	4	4	3	4	4	3	4	4	3	4	4	4	4	4	4	4	4	4	4	3	3	3	4	4	4	4	3	3	3	3	3	3	4	4	4	3	3
2016-2017	female	21	UCLL Campus Liza	bachelor nursing	2e bachelor	5	4	3	4	1	1	3	4	4	4	3	3	3	3	4	4	4	3	3	4	3	4	4	3	3	1	4	4	3	1	4	1	4	1	4	4	3	4	1	3	3	4	3	4
2016-2017	female	21	UCLL Campus Liza	bachelor nursing	3e bachelor	4	4	3	4	4	4	3	3	3	4	5	3	3	4	4	4	3	4	4	3	4	3	3	4	3	3	4	3	3	3	4	4	4	4	4	4	4	4	3	4	4	4	4	5
2016-2017	female	21	UCLL Campus Liza	bachelor nursing	3e bachelor	4	4	3	4	4	4	3	4	4	5	5	4	5	5	4	4	4	4	4	4	5	4	4	5	4	4	4	4	1	4	1	1	4	1	4	4	4	4	3	1	4	3	4	5
2016-2017	female	22	UCLL Campus Liza	bachelor nursing	2e bachelor	5	4	3	4	5	4	3	4	1	4	4	1	4	4	4	5	5	4	5	5	4	5	3	4	5	3	4	4	4	4	4	4	4	4	5	4	4	5	4	4	4	4	4	4
2016-2017	female	22	UCLL Campus Liza	bachelor nursing	3e bachelor	5	4	5	4	5	4	3	4	3	4	4	3	4	3	4	4	3	4	4	3	5	4	3	4	4	3	5	5	3	5	5	4	4	4	4	4	5	4	4	5	3	4	5	5
2016-2017	female	24	UCLL Campus Liza	bachelor nursing	3e bachelor	5	4	5	4	5	4	3	4	4	3	4	3	4	3	5	4	4	4	4	4	4	4	4	4	4	4	5	4	4	4	4	4	4	4	4	4	4	4	4	3	4	4	4	1
2016-2017	female	28	UCLL Campus Liza	bachelor nursing	1e bachelor	5	5	4	4	1	1	3	4	4	3	3	3	3	3	5	5	5	4	4	4	5	4	4	4	5	3	5	4	3	3	5	5	4	4	5	4	5	1	3	4	1	1	1	4
2016-2017	female	29	UCLL Campus Liza	bachelor nursing	1e bachelor	3	3	3	3	3	3	3	3	3	3	3	3	3	3	3	3	3	3	3	3	3	3	3	3	3	3	3	3	3	3	3	3	3	3	3	3	3	3	3	3	3	3	3	3
2016-2017	female	33	UCLL Campus Liza	bachelor nursing	3e bachelor	4	3	4	1	4	1	3	1	1	1	4	1	1	1	1	1	1	1	1	1	4	4	1	4	3	1	3	1	3	1	4	1	4	1	4	3	3	4	3	3	1	1	1	1
2016-2017	female	35	UCLL Campus Liza	bachelor nursing	2e bachelor	5	4	3	3	4	4	3	1	3	3	4	1	3	1	5	4	4	4	4	1	4	4	4	3	4	3	4	4	4	4	4	4	4	4	4	4	4	3	4	4	5	3	4	1
2016-2017	female	50	UCLL Campus Liza	bachelor nursing	3e bachelor	5	4	4	4	4	4	3	4	4	1	3	3	1	3	4	4	3	3	3	3	4	4	4	4	3	4	4	4	4	4	4	4	4	3	4	3	1	4	3	1	4	1	1	3
2016-2017	male	18	UCLL Campus Liza	bachelor nursing	1e bachelor	4	4	4	3	4	4	3	3	1	1	5	1	1	5	4	5	4	4	5	4	1	3	4	1	3	4	4	4	4	4	4	4	5	5	5	4	4	5	4	5	4	4	5	4
2016-2017	male	20	UCLL Campus Liza	bachelor nursing	1e bachelor	3	3	3	3	3	3	3	3	3	3	1	3	3	1	3	1	3	3	1	3	1	3	1	1	3	1	3	1	3	3	1	1	1	1	1	3	1	1	3	1	3	3	3	1
2016-2017	male	20	UCLL Campus Liza	bachelor nursing	3e bachelor	4	3	3	4	4	1	3	4	3	5	5	4	5	4	3	4	5	4	4	5	5	3	5	5	3	5	5	3	5	3	5	4	5	4	5	3	5	5	3	5	4	4	4	1
2016-2017	male	22	UCLL Campus Liza	bachelor nursing	3e bachelor	4	4	4	5	4	4	3	4	1	4	4	3	3	3	4	4	4	4	3	3	4	4	4	4	4	3	4	4	4	4	5	4	4	4	5	4	4	5	3	4	4	1	1	4
2016-2017	male	37	UCLL Campus Liza	bachelor nursing	2e bachelor	5	4	4	3	5	3	3	3	3	1	1	3	1	1	3	3	3	1	1	1	1	3	3	1	3	3	4	3	4	3	4	3	3	3	4	3	3	3	3	1	4	4	3	1
2016-2017	female	18	UCLL Campus Liza	bachelor nursing	1e bachelor	5	5	3	4	3	5	1	4	4	4	1	5	3	1	4	4	5	5	5	5	3	4	3	3	3	3	5	4	5	3	3	4	3	4	4	4	3	3	3	3	3	3	3	5
2016-2017	female	19	UCLL Campus Liza	bachelor nursing	1e bachelor	5	4	3	4	5	4	1	3	4	5	3	4	5	3	5	4	3	4	3	5	1	4	3	1	1	1	4	3	4	3	4	5	4	5	3	4	5	1	4	5	4	3	4	4
2016-2017	female	20	UCLL Campus Liza	bachelor nursing	2e bachelor	5	4	1	1	5	4	1	1	1	1	3	1	1	4	4	5	5	4	5	5	3	5	5	3	5	5	4	3	4	3	3	4	3	4	3	4	3	4	3	5	4	4	4	4
2016-2017	female	21	UCLL Campus Liza	bachelor nursing	2e bachelor	5	4	1	3	5	4	1	3	4	4	3	1	4	3	4	4	4	4	4	4	4	4	4	4	4	4	3	4	3	4	3	4	3	4	4	4	4	1	4	3	4	4	1	4
2016-2017	female	22	UCLL Campus Liza	bachelor nursing	2e bachelor	5	4	1	4	5	3	1	1	3	3	1	1	3	1	1	1	3	3	4	3	3	3	3	3	3	3	1	3	1	3	3	4	3	4	4	3	3	4	3	3	3	1	1	3
2016-2017	female	26	UCLL Campus Liza	bachelor nursing	1e bachelor	5	5	5	5	5	5	1	5	4	3	4	4	3	5	4	4	3	5	5	5	4	4	4	5	5	5	5	4	5	4	4	5	4	5	5	5	4	5	5	4	4	4	1	4
2016-2017	female	34	UCLL Campus Liza	bachelor nursing	1e bachelor	5	5	5	5	1	1	1	1	3	3	3	1	1	1	3	3	4	1	1	1	5	5	4	1	1	1	4	4	1	1	5	4	1	1	1	1	1	1	1	1	3	1	3	1
2016-2017	female	34	UCLL Campus Liza	bachelor nursing	3e bachelor	5	4	5	4	5	4	1	1	4	4	5	1	4	4	5	5	4	1	4	4	5	4	4	1	4	4	5	4	4	4	4	1	1	1	5	4	4	1	1	4	1	1	1	4
2016-2017	male	19	UCLL Campus Liza	bachelor nursing	1e bachelor	5	5	4	4	1	1	1	3	1	1	3	1	1	3	4	1	4	1	4	1	5	5	4	1	1	1	3	3	3	1	3	4	1	1	4	4	3	1	3	1	1	1	1	4
2016-2017	male	20	UCLL Campus Liza	bachelor nursing	2e bachelor	5	4	4	4	5	1	1	4	4	4	3	1	4	1	4	5	4	4	1	1	5	4	4	1	1	4	4	4	4	4	4	4	4	4	5	4	4	1	4	4	1	1	3	3
2016-2017	male	31	UCLL Campus Liza	bachelor nursing	3e bachelor	1	1	1	1	1	1	1	1	3	4	4	1	4	4	4	4	4	4	4	5	4	4	4	4	4	4	4	4	4	4	4	4	4	4	4	4	4	4	4	4	3	4	5	5
2017-2018	female	40	UCLL Campus Liza	bachelor nursing	1e bachelor	5	5	5	5	5	5	5	5	5	5	5	5	5	5	5	5	5	5	5	5	5	5	5	5	5	5	5	5	5	5	5	5	5	5	5	5	5	5	5	5	5	5	5	5
2017-2018	female	33	UCLL Campus Liza	bachelor nursing	1e bachelor	5	5	5	5	5	5	5	5	5	5	5	4	5	4	5	5	5	5	5	5	5	5	5	5	5	5	5	5	5	5	5	5	4	4	5	5	5	4	4	4	5	4	4	5
2017-2018	female	20	UCLL Campus Liza	bachelor nursing	1e bachelor	4	3	3	3	4	4	4	4	3	3	4	3	3	3	3	3	3	3	3	3	3	3	3	3	3	3	3	3	3	3	3	3	3	3	3	3	2	3	3	2	4	2	4	4
2017-2018	male	19	UCLL Campus Liza	bachelor nursing	1e bachelor	2	2	2	2	2	2	2	3	2	2	2	4	3	5	2	3	3	1	2	2	4	4	2	5	4	4	3	3	2	4	2	4	5	4	3	3	4	5	4	4	4	4	5	3
2017-2018	male	19	UCLL Campus Liza	bachelor nursing	1e bachelor	5	5	5	5	5	5	5	5	4	4	4	3	4	4	4	4	4	5	5	5	3	3	3	4	4	4	3	3	4	4	4	4	4	4	4	4	3	4	4	4	4	4	4	4
2017-2018	male	19	UCLL Campus Liza	bachelor nursing	1e bachelor	5	5	5	4	5	5	5	4	5	4	5	4	5	5	5	5	5	4	5	5	4	5	4	4	5	5	4	5	4	5	4	4	4	5	5	5	4	5	5	4
2017-2018	female	19	UCLL Campus Liza	bachelor nursing	1e bachelor	5	4	3	3	4	4	4	4	2	2	3	3	4	4	5	5	5	4	4	4	3	4	1	3	4	4	3	5	4	5	4	3	5	4	4	4	4	4	4	4	4	3	4	2
2017-2018	female	19	UCLL Campus Liza	bachelor nursing	1e bachelor	5	4	5	4	4	4	5	5	4	3	3	4	3	2	5	4	5	4	5	4	4	4	3	3	4	4	5	4	4	4	4	4	4	4	4	5	4	4	3	4	4	4	5	5
2017-2018	female	18	UCLL Campus Liza	bachelor nursing	1e bachelor	5	4	4	4	4	4	5	5	3	2	3	4	4	4	4	3	3	5	3	3	4	4	4	4	4	4	4	5	4	5	4	5	4	5	5	3	3	4	4	3	4	4	5	4
2017-2018	female	27	UCLL Campus Liza	bachelor nursing	2e bachelor	5	5	5	5	5	5	5	5	5	5	5	5	5	5	5	5	5	5	5	5	5	5	5	5	5	5	5	5	5	5	5	5	5	5	5	5	5	5	5	5	5	5	5	5
2017-2018	female	27	UCLL Campus Liza	bachelor nursing	2e bachelor	4	4	4	4	3	2	2	2	4	4	4	1	1	1	2	3	2	2	1	1	4	4	4	2	2	2	4	4	3	3	4	4	3	3	3	3	3	2	2	2	4	1	2	3
2017-2018	female	24	UCLL Campus Liza	bachelor nursing	2e bachelor	5	5	4	4	4	4	5	4	1	1	1	3	2	2	5	4	4	5	4	4	4	5	4	5	5	5	5	4	3	4	5	4	5	4	5	5	4	4	4	3	5	4	4	3
2017-2018	female	22	UCLL Campus Liza	bachelor nursing	2e bachelor	4	4	5	4	5	4	5	5	4	4	3	4	4	4	4	4	4	4	4	4	4	4	4	4	4	4	4	4	4	4	4	4	4	4	4	4	4	4	4	4	4	4	4	4
2017-2018	female	22	UCLL Campus Liza	bachelor nursing	2e bachelor	4	4	4	4	4	4	3	4	4	4	4	3	4	3	4	4	4	4	4	4	3	3	4	4	4	4	4	3	3	3	3	3	3	3	4	3	3	4	3	3	4	3	4	3
2017-2018	female	21	UCLL Campus Liza	bachelor nursing	2e bachelor	5	4	5	4	5	5	5	5	3	4	4	4	5	5	3	4	4	4	4	4	2	2	2	4	4	4	4	4	4	4	3	3	4	4	4	4	4	4	4	4	4	4	4	4
2017-2018	female	21	UCLL Campus Liza	bachelor nursing	2e bachelor	5	4	5	4	3	3	5	4	2	3	5	4	4	4	5	4	2	4	4	4	5	5	5	5	5	5	3	5	2	2	5	5	5	5	5	5	4	4	4	4	4	2	2	5
2017-2018	female	21	UCLL Campus Liza	bachelor nursing	2e bachelor	5	5	5	5	3	3	4	4	3	4	3	3	4	3	4	4	4	4	4	4	5	5	4	4	4	4	4	4	4	4	5	4	3	4	4	4	4	4	4	4	4	4	4	4
2017-2018	female	21	UCLL Campus Liza	bachelor nursing	2e bachelor	5	5	5	5	5	4	4	4	2	3	2	3	3	3	5	5	5	3	3	3	4	4	4	4	4	4	3	5	3	5	5	5	5	5	5	5	5	5	5	5	5	5	5	5
2017-2018	female	21	UCLL Campus Liza	bachelor nursing	2e bachelor	5	5	5	5	4	4	4	4	5	5	5	4	4	4	5	5	5	4	4	4	5	5	5	4	4	4	5	5	4	4	5	5	4	4	5	5	5	4	4	4	4	5	5	4
2017-2018	male	20	UCLL Campus Liza	bachelor nursing	2e bachelor	4	3	3	4	4	3	4	4	3	2	2	3	3	2	4	4	3	4	4	3	3	3	3	3	3	3	3	4	3	4	3	3	4	3	3	3	3	3	3	3	3	3	4	3
2017-2018	female	20	UCLL Campus Liza	bachelor nursing	2e bachelor	5	5	5	5	5	5	5	5	4	5	4	4	4	3	5	5	5	5	5	5	5	5	5	5	5	5	5	5	5	5	5	5	5	4	5	5	5	5	5	5	5	4	5	5
2017-2018	female	20	UCLL Campus Liza	bachelor nursing	2e bachelor	5	5	5	4	5	5	5	4	3	3	3	4	4	4	4	4	4	4	5	4	3	4	3	4	5	4	4	4	4	4	4	4	5	5	3	3	3	4	4	4	4	3	3	3
2017-2018	female	20	UCLL Campus Liza	bachelor nursing	2e bachelor	5	4	4	4	2	3	4	4	4	4	4	4	4	4	5	4	4	4	4	4	4	4	4	4	4	4	5	5	5	5	4	4	4	4	4	4	4	4	4	3	4	4	3	4
2017-2018	female	20	UCLL Campus Liza	bachelor nursing	2e bachelor	3	2	2	3	3	2	2	2	3	3	2	2	2	2	3	2	2	2	2	3	3	3	2	2	3	2	3	2	2	2	3	3	2	2	3	2	3	2	2	3	3	3	2	2
2017-2018	female	20	UCLL Campus Liza	bachelor nursing	2e bachelor	4	4	4	4	4	4	4	4	3	3	3	3	3	3	4	4	4	4	4	4	4	4	4	4	4	3	4	4	5	3	4	4	4	5	4	3	3	4	4	4
2017-2018	female	29	UCLL Campus Liza	bachelor nursing	3e bachelor	5	4	4	4	3	3	4	4	3	4	4	4	4	4	3	4	3	4	4	4	3	4	4	4	4	4	4	4	3	3	4	4	4	4	5	5	4	3	3	3	4	3	3	4
2017-2018	female	28	UCLL Campus Liza	bachelor nursing	3e bachelor	5	4	4	4	5	5	5	4	3	5	4	3	5	4	4	4	3	5	5	4	4	4	4	3	5	4	4	4	4	4	4	4	4	4	5	4	4	4	4	4	4	4	3	4
2017-2018	female	27	UCLL Campus Liza	bachelor nursing	3e bachelor	5	4	4	4	5	4	5	5	3	3	3	4	4	4	2	5	3	4	3	4	3	3	4	4	4	5	2	3	3	5	2	3	2	3	5	2	2	3	3	2	4	4	2	4
2017-2018	female	25	UCLL Campus Liza	bachelor nursing	3e bachelor	5	4	4	4	5	5	4	5	2	2	3	2	2	4	4	3	2	4	4	4	2	4	4	2	4	4	1	1	2	2	4	4	4	4	4	4	4	5	5	3	5	4	5	2
2017-2018	female	23	UCLL Campus Liza	bachelor nursing	3e bachelor	5	5	5	5	5	5	5	5	3	4	3	3	4	3	5	5	5	5	5	5	4	4	4	4	4	4	5	5	5	5	4	4	4	4	4	3	3	4	3	3	5	4	4	3
2017-2018	female	23	UCLL Campus Liza	bachelor nursing	3e bachelor	5	5	4	4	4	4	5	5	4	4	4	4	5	4	5	5	5	5	5	5	4	4	4	4	4	4	4	4	5	5	3	3	4	4	4	3	4	4	4	3	4	3	3	4
2017-2018	female	22	UCLL Campus Liza	bachelor nursing	3e bachelor	5	5	5	5	5	4	5	5	4	4	4	2	4	4	5	5	5	4	4	5	3	4	4	3	4	4	5	5	4	4	4	4	4	4	4	4	4	4	3	3	4	4	2	5
2017-2018	female	21	UCLL Campus Liza	bachelor nursing	3e bachelor	5	4	5	4	4	3	5	4	2	2	3	3	4	4	4	5	4	4	4	4	5	5	4	5	4	5	2	4	4	4	4	3	3	3	5	5	4	5	5	4	4	5	4	5
2017-2018	female	21	UCLL Campus Liza	bachelor nursing	3e bachelor	4	5	5	5	5	5	5	5	5	3	4	4	3	2	5	5	3	4	5	3	5	5	2	5	5	4	5	5	1	3	4	4	2	4	4	2	2	4	2	4	5	4	4	3
2017-2018	female	21	UCLL Campus Liza	bachelor nursing	3e bachelor	5	5	5	3	5	5	5	5	4	4	3	3	3	3	3	3	3	3	3	3	2	2	2	3	3	3	5	5	5	5	5	5	4	2	5	5	5	5	5	5	4	3	4	5
2017-2018	female	21	UCLL Campus Liza	bachelor nursing	3e bachelor	5	3	3	3	4	3	3	3	2	2	2	4	3	3	4	4	3	4	4	3	3	3	3	4	3	4	3	3	3	4	2	2	3	3	4	4	4	4	4	4	4	3	3	3
2017-2018	female	21	UCLL Campus Liza	bachelor nursing	3e bachelor	5	4	5	3	3	4	5	4	3	3	3	5	4	3	1	1	1	3	3	3	2	2	2	4	4	4	3	3	4	4	1	3	1	4	3	3	3	4	4	4	4	4	4	2
2017-2018	male	20	UCLL Campus Liza	bachelor nursing	3e bachelor	5	4	5	5	4	3	4	4	5	5	5	5	5	5	5	5	5	3	4	4	5	5	5	5	5	5	5	5	5	5	5	5	5	5	5	5	5	2	4	4	4	3	4	5
2017-2018	female	20	UCLL Campus Liza	bachelor nursing	1e bachelor	4	4	3	4	4	4	2	4	4	4	2	2	4	2	4	4	4	5	5	4	4	4	4	4	4	3	4	4	4	4	4	4	3	3	4	4	4	5	4	4	5	4	2	4
2017-2018	female	20	UCLL Campus Liza	bachelor nursing	3e bachelor	5	5	4	5	5	5	5	5	4	4	4	5	5	5	4	3	4	5	4	5	5	5	4	5	5	5	4	4	5	5	5	5	5	5	5	5	5	5	5	5	4	5	5	5
2017-2018	female	19	UCLL Campus Liza	bachelor nursing	1e bachelor	5	5	4	4	5	5	4	4	4	4	4	5	4	4	5	5	5	5	5	5	5	4	4	5	4	4	5	5	5	5	4	4	5	4	4	4	4	4	4	4	4	4	5	4
2017-2018	female	50	UCLL Campus Liza	bachelor nursing	1e bachelor	5	5	5	5	5	5	5	5	5	5	5	5	5	5	5	5	5	5	5	5	5	5	5	5	5	5	5	5	5	5	5	5	5	5	5	5	5	5	5	5	5	5	5	5
2017-2018	female	21	UCLL Campus Liza	bachelor nursing	3e bachelor	5	4	5	4	5	4	5	4	5	5	5	4	4	4	5	5	5	4	4	4	5	5	5	4	4	4	5	5	4	4	5	5	4	4	5	5	5	4	4	4	4	3	5	3
2017-2018	female	20	UCLL Campus Liza	bachelor nursing	1e bachelor	5	5	5	4	5	4	4	4	4	5	4	4	5	4	5	5	5	5	5	5	4	4	4	4	5	4	4	4	4	4	3	3	4	4	4	3	3	4	4	3	4	3	3	2
2017-2018	female	18	UCLL Campus Liza	bachelor nursing	1e bachelor	3	1	1	4	5	4	5	4	3	2	2	2	5	4	2	2	2	3	3	3	1	3	3	4	3	3	3	2	3	4	4	4	4	4	4	4	3	2	3	3	4	4	2	4
2017-2018	female	18	UCLL Campus Liza	bachelor nursing	1e bachelor	5	5	5	4	4	4	4	4	4	3	4	4	3	3	3	4	4	3	4	4	4	4	3	4	4	3	3	4	3	4	4	4	3	3	4	4	3	4	4	3	4	3	3	4
2017-2018	female	22	UCLL Campus Liza	bachelor nursing	3e bachelor	5	5	5	5	5	5	5	5	4	3	3	3	3	3	4	5	5	5	5	5	4	4	3	3	3	3	5	5	5	5	5	5	5	5	5	5	5	5	4	4	5	4	4	5
2017-2018	male	22	UCLL Campus Liza	bachelor nursing	3e bachelor	5	5	5	4	4	3	5	5	5	4	4	3	2	3	4	4	4	3	4	4	5	5	5	4	3	4	2	2	3	3	5	5	4	3	5	5	4	2	3	3	2	3	4	4
2017-2018	female	18	UCLL Campus Liza	bachelor nursing	1e bachelor	5	5	5	5	5	5	5	5	4	4	4	4	4	4	5	5	5	5	5	5	4	5	4	4	5	4	4	4	4	4	4	4	4	5	5	4	4	5	4	1	5	5	4	4
2017-2018	female	40	UCLL Campus Liza	bachelor nursing	1e bachelor	5	5	5	5	5	4	4	5	3	4	4	4	4	4	5	5	5	5	5	5	4	5	5	5	5	5	5	5	5	5	5	5	5	5	5	5	3	5	5	3	5	5	5	4
2017-2018	female	21	UCLL Campus Liza	bachelor nursing	2e bachelor	5	5	5	5	5	5	5	5	3	3	4	4	4	4	4	4	4	4	4	4	5	5	5	5	5	5	5	5	4	5	4	4	4	4	4	4	4	4	4	4	4	4	4	4
2017-2018	female	20	UCLL Campus Liza	bachelor nursing	3e bachelor	5	5	5	5	5	5	5	5	4	5	5	4	5	5	5	5	5	5	4	5	5	5	5	5	5	4	5	5	5	5	5	5	5	5	5	5	4	4	5	4	4	3	3	4
2017-2018	female	19	UCLL Campus Liza	bachelor nursing	2e bachelor	5	4	5	5	4	4	5	5	5	5	5	4	5	5	4	4	4	4	4	4	4	4	4	4	4	4	4	4	4	4
2017-2018	female	21	UCLL Campus Liza	bachelor nursing	3e bachelor	5	5	4	4	5	4	3	4	5	3	4	4	4	4	4	3	4	4	3	4	4	5	4	4	5	4	5	5	5	5	4	4	4	4	5	4	4	4	3	3	4	4	5	5
2017-2018	female	22	UCLL Campus Liza	bachelor nursing	3e bachelor	5	5	5	5	5	5	5	5	5	4	4	4	4	4	4	4	4	4	4	4	5	5	5	5	5	5	5	5	5	5	5	5	5	5	5	5	5	4	4	4	4	4	4	5
2018-2019	female	20	UCLL Campus Liza	bachelor nursing	2e bachelor	5	5	5	5	5	5	3	4	4	4	5	3	3	3	5	5	5	3	4	4	5	5	4	4	4	3	4	5	3	4	4	4	3	3	5	5	5	3	3	4	4	3	4	3
2018-2019	female	19	UCLL Campus Liza	bachelor nursing	2e bachelor	5	5	4	4	5	5	4	3	4	4	5	4	4	3	5	5	5	4	4	5	4	4	3	4	4	4	4	5	4	5	3	2	4	3	4	4	2	3	3	2	4	4	4	3
2018-2019	female	41	UCLL Campus Liza	bachelor nursing	1e bachelor	5	3	4	5	5	3	4	4	5	4	4	3	3	4	4	5	5	5	5	5	3	4	4	4	5	4	4	3	2	3	5	5	5	5	5	4	4	5	3	3	5	5	5	5
2018-2019	female	40	UCLL Campus Liza	bachelor nursing	1e bachelor	5	5	5	4	4	4	4	4	4	3	4	4	3	3	5	5	4	4	4	4	3	4	4	4	3	4	3	5	4	4	4	4	4	4	5	5	4	4	3	4	4	2	4	4
2018-2019	female	39	UCLL Campus Liza	bachelor nursing	1e bachelor	5	5	5	5	5	5	5	5	3	3	3	3	3	3	4	4	4	4	4	4	4	4	4	4	4	4	4	4	4	4	4	4	4	4	4	4	4	4	4	4	4	4	4	3
2018-2019	female	34	UCLL Campus Liza	bachelor nursing	1e bachelor	5	5	4	3	4	4	2	3	3	4	4	3	4	3	4	3	4	2	4	3	4	4	4	4	4	3	3	4	4	4	4	4	3	3	4	4	4	3	3	4	4	2	5	4
2018-2019	female	34	UCLL Campus Liza	bachelor nursing	1e bachelor	5	5	5	4	4	4	5	4	4	3	5	4	4	4	5	5	5	4	4	4	4	5	5	4	4	4	4	5	4	4	5	4	5	5	5	4	5	4	4	4	5	4	5	5
2018-2019	female	33	UCLL Campus Liza	bachelor nursing	1e bachelor	5	5	5	5	4	4	5	4	4	3	4	4	4	4	3	3	3	4	4	4	5	5	4	5	5	4	3	4	4	4	4	4	4	4	3	4	3	4	4	4	4	4	4	4
2018-2019	male	32	UCLL Campus Liza	bachelor nursing	1e bachelor	5	5	5	5	5	5	5	5	4	5	3	4	5	3	4	4	4	4	4	4	4	5	4	4	5	4	3	3	3	3	4	4	4	4	3	4	3	3	4	3	4	4	3	4
2018-2019	female	32	UCLL Campus Liza	bachelor nursing	1e bachelor	5	5	5	5	5	5	5	5	2	3	5	3	3	4	5	5	5	5	5	5	5	5	5	4	4	4	5	5	4	4	5	3	4	4	5	3	2	5	3	3	4	2	3	4
2018-2019	female	31	UCLL Campus Liza	bachelor nursing	1e bachelor	5	5	5	5	5	5	5	5	4	4	3	5	5	5	5	5	5	5	5	5	4	4	4	5	5	5	4	4	4	4	4	4	4	4	4	5	5	4	5	5	4	4	4	5
2018-2019	female	29	UCLL Campus Liza	bachelor nursing	1e bachelor	5	4	5	4	5	4	2	4	4	3	4	5	4	3	5	5	5	4	4	4	4	4	4	3	3	3	5	5	4	4	5	3	5	4	5	5	5	5	5	5	5	3	2	2
2018-2019	female	29	UCLL Campus Liza	bachelor nursing	1e bachelor	5	5	5	5	5	5	5	5	4	5	4	4	4	4	4	4	4	4	4	4	4	4	3	4	4	3	3	4	3	4	4	4	4	4	4	4	4	4	4	4	5	5	5	4
2018-2019	male	27	UCLL Campus Liza	bachelor nursing	1e bachelor	5	5	5	5	5	5	5	5	4	3	4	3	5	3	4	4	4	4	4	4	4	4	4	4	4	4	4	4	4	4	4	4	4	4	5	5	4	5	5	5	4	4	4	4
2018-2019	female	26	UCLL Campus Liza	bachelor nursing	1e bachelor	5	5	5	5	5	4	4	4	5	5	5	3	4	4	4	4	4	4	4	4	4	5	5	4	3	3	3	4	4	4	3	3	4	3	4	3	4	4	4	4	5	4	5	4
2018-2019	female	26	UCLL Campus Liza	bachelor nursing	1e bachelor	5	5	5	5	1	2	2	3	5	5	5	4	4	4	5	5	5	4	4	4	5	5	5	1	1	1	5	5	2	4	5	5	4	4	5	5	4	3	3	2	4	4	5	2
2018-2019	female	26	UCLL Campus Liza	bachelor nursing	1e bachelor	5	5	5	5	5	4	4	5	3	3	5	3	3	4	4	5	5	4	4	4	5	5	5	5	4	4	5	5	5	5	5	5	5	4	5	5	5	5	4	5	5	5	4	5
2018-2019	male	23	UCLL Campus Liza	bachelor nursing	1e bachelor	5	4	3	5	5	5	5	5	3	3	4	5	5	5	4	4	4	5	5	5	3	3	3	4	4	4	4	4	5	5	4	4	4	4	5	5	3	5	5	5	5	4	5	5
2018-2019	female	22	UCLL Campus Liza	bachelor nursing	1e bachelor	5	4	4	5	5	3	5	5	2	3	3	4	3	3	5	5	5	5	5	5	3	5	3	5	5	4	3	5	3	5	3	5	5	4	5	4	1	5	4	1	5	4	5	5
2018-2019	female	21	UCLL Campus Liza	bachelor nursing	1e bachelor	5	4	4	4	4	3	2	3	3	3	4	2	2	3	4	4	5	4	4	4	4	4	3	4	4	4	4	4	4	3	4	4	4	4	4	4	4	4	5	4	4	4	5	4
2018-2019	female	21	UCLL Campus Liza	bachelor nursing	1e bachelor	5	5	5	5	5	5	5	5	4	5	5	5	4	5	5	5	5	5	5	5	5	5	5	5	5	5	5	5	4	5	5	5	5	5	5	5	5	5	5	5	3	5	5	5
2018-2019	male	20	UCLL Campus Liza	bachelor nursing	1e bachelor	5	4	4	4	5	4	4	4	4	3	3	4	3	3	4	4	4	5	4	4	4	4	3	4	4	3	3	3	3	3	4	4	4	3	5	5	3	5	5	3	4	3	5	4
2018-2019	male	20	UCLL Campus Liza	bachelor nursing	1e bachelor	5	4	4	3	3	5	5	4	5	5	4	4	5	4	3	4	3	3	4	3	3	3	4	3	3	4	3	3	2	2	4	4	3	3	4	4	4	2	4	2	4	3	5	2
2018-2019	male	20	UCLL Campus Liza	bachelor nursing	1e bachelor	5	4	3	4	5	4	2	3	3	3	3	3	3	3	5	5	5	5	5	5	4	4	3	3	3	3	4	4	4	4	3	4	4	4	4	5	4	4	5	4	3	4	4	4
2018-2019	male	20	UCLL Campus Liza	bachelor nursing	1e bachelor	5	5	4	4	5	5	5	5	2	2	3	4	3	4	4	3	5	4	3	3	4	5	2	4	5	5	5	3	3	5	3	2	5	5	5	4	3	5	4	3	4	3	5	2
2018-2019	female	20	UCLL Campus Liza	bachelor nursing	1e bachelor	5	5	5	5	4	5	5	4	3	4	4	4	4	3	4	4	5	3	4	4	5	5	4	5	5	4	4	5	4	4	5	4	4	5	5	4	4	5	4	4	4	4	5	5
2018-2019	female	20	UCLL Campus Liza	bachelor nursing	1e bachelor	5	5	5	5	5	5	4	5	4	5	5	4	5	4	5	4	5	5	4	5	4	5	5	4	5	5	4	5	4	5	5	5	5	5	5	5	4	2	5	4	5	4	5	5
2018-2019	female	20	UCLL Campus Liza	bachelor nursing	1e bachelor	2	5	5	4	4	4	4	4	2	1	5	1	2	2	4	4	4	5	5	5	5	5	2	3	4	2	1	2	1	1	4	4	3	4	3	2	4	5	5	4	2	3	3	5
2018-2019	female	20	UCLL Campus Liza	bachelor nursing	1e bachelor	4	4	5	4	3	2	5	4	3	4	5	3	3	4	3	3	3	4	4	3	5	5	4	4	5	4	4	4	4	4	5	4	5	4	4	4	3	4	3	4	4	3	4	3
2018-2019	male	19	UCLL Campus Liza	bachelor nursing	1e bachelor	4	5	5	5	5	4	5	5	4	4	3	5	5	3	4	3	4	5	4	4	4	3	4	5	4	5	4	4	4	5	4	3	5	4	4	4	4	5	5	4	4	4	5	4
2018-2019	male	19	UCLL Campus Liza	bachelor nursing	1e bachelor	5	5	5	5	5	4	5	5	4	5	5	4	5	5	5	5	5	5	5	5	4	5	5	4	5	4	5	4	5	4	5	5	5	5	5	4	4	5	4	4	5	5	5	4
2018-2019	male	19	UCLL Campus Liza	bachelor nursing	1e bachelor	5	4	4	4	5	5	4	4	4	4	4	4	5	4	3	3	3	3	3	3	4	4	4	4	4	4	4	4	5	4	4	4	5	5	4	5	5	4	4	5	5	4	5	5
2018-2019	female	19	UCLL Campus Liza	bachelor nursing	1e bachelor	5	5	5	5	2	2	1	3	4	2	2	5	5	5	4	4	4	4	4	4	4	4	4	4	4	4	3	4	3	5	5	5	4	4	5	5	4	5	5	4	4	4	5	4
2018-2019	female	19	UCLL Campus Liza	bachelor nursing	1e bachelor	5	4	4	4	4	4	3	5	5	4	4	5	5	5	4	3	3	5	5	4	5	4	4	4	5	5	4	4	5	5	4	5	5	5	4	4	4	5	5	5	5	4	5	3
2018-2019	female	19	UCLL Campus Liza	bachelor nursing	1e bachelor	1	1	1	1	2	2	2	2	1	2	1	4	4	3	1	1	1	2	2	2	1	2	1	2	2	2	1	1	2	2	1	1	2	2	2	2	2	2	2	2	1	1	2	2
2018-2019	female	19	UCLL Campus Liza	bachelor nursing	1e bachelor	5	5	5	5	5	5	5	5	5	5	5	5	5	5	5	5	3	5	5	4	5	5	4	5	5	5	3	5	4	5	4	5	5	5	5	5	4	5	5	4	4	5	5	4
2018-2019	female	19	UCLL Campus Liza	bachelor nursing	1e bachelor	5	5	4	4	5	4	4	4	4	4	5	5	5	5	5	5	4	5	5	4	5	5	4	5	5	4	5	5	5	5	5	4	5	4	5	5	5	5	5	5	4	4	5	5
2018-2019	female	19	UCLL Campus Liza	bachelor nursing	1e bachelor	5	3	5	2	5	1	3	4	5	3	5	1	3	5	5	5	4	5	5	4	2	5	5	3	3	3	4	5	4	1	4	5	5	5	5	4	3	3	4	3	3	3	1	5
2018-2019	female	19	UCLL Campus Liza	bachelor nursing	1e bachelor	5	4	4	4	5	4	5	4	4	4	4	5	4	4	4	5	4	5	5	4	4	5	4	4	4	4	4	4	4	5	4	4	5	4	5	4	5	5	5	5	4	4	5	3
2018-2019	female	19	UCLL Campus Liza	bachelor nursing	1e bachelor	5	5	4	4	5	5	3	4	3	3	4	3	3	4	4	4	4	4	4	4	5	5	4	4	4	4	4	4	4	4	4	4	4	4	4	4	4	4	4	4	5	4	3	3
2018-2019	female	19	UCLL Campus Liza	bachelor nursing	1e bachelor	5	5	5	4	5	5	5	4	4	4	4	4	4	4	5	4	4	4	4	4	5	5	5	5	5	4	5	5	4	4	4	4	4	4	5	5	3	4	4	3	5	4	3	5
2018-2019	female	19	UCLL Campus Liza	bachelor nursing	1e bachelor	5	5	5	5	5	3	3	5	3	4	2	2	2	3	5	5	5	5	5	5	2	3	3	1	1	3	4	5	3	3	3	3	2	2	5	3	2	3	4	5	4	2	5	3
2018-2019	female	19	UCLL Campus Liza	bachelor nursing	1e bachelor	5	5	5	4	5	4	4	4	3	3	3	3	4	4	4	4	4	4	4	4	4	2	3	3	4	4	4	3	4	4	4	4	4	5	4	4	4	5	5	4	4	5	5	5
2018-2019	female	19	UCLL Campus Liza	bachelor nursing	1e bachelor	5	4	5	5	5	5	5	5	3	4	5	3	5	5	4	4	5	5	4	5	5	5	5	5	5	5	5	5	5	3	4	4	5	5	5	5	5	5	5	5	4	5	5	5
2018-2019	female	19	UCLL Campus Liza	bachelor nursing	1e bachelor	5	4	5	5	4	3	4	4	3	2	3	3	2	3	5	5	4	5	5	4	4	4	4	4	4	4	4	5	4	5	4	4	4	3	4	4	4	4	4	4	3	4	3	3
2018-2019	female	19	UCLL Campus Liza	bachelor nursing	1e bachelor	5	4	5	5	2	2	4	3	2	3	5	4	5	5	5	5	5	3	4	4	5	5	4	3	5	4	4	5	3	3	4	4	4	3	5	5	3	5	5	3	4	4	5	5
2018-2019	female	19	UCLL Campus Liza	bachelor nursing	1e bachelor	5	4	4	4	5	4	4	4	1	2	1	2	2	2	4	4	4	4	4	4	3	4	3	4	4	4	3	3	4	4	3	3	4	4	4	4	2	4	4	2	4	3	3	4
2018-2019	female	19	UCLL Campus Liza	bachelor nursing	1e bachelor	5	4	4	5	4	3	4	5	4	3	4	4	3	4	4	4	4	5	4	4	3	4	3	3	4	3	4	4	4	3	3	3	3	3	5	4	3	5	4	3	5	4	3	4
2018-2019	female	19	UCLL Campus Liza	bachelor nursing	1e bachelor	5	5	3	4	5	5	3	3	3	4	4	2	3	2	5	5	5	4	4	4	5	5	4	5	4	3	4	2	3	4	3	2	4	4	4	4	4	3	4	3	4	3	2	5
2018-2019	female	19	UCLL Campus Liza	bachelor nursing	1e bachelor	5	5	3	4	4	5	4	3	2	3	3	2	3	3	5	4	4	5	4	4	5	4	4	5	5	4	2	3	2	3	4	4	5	4	5	5	3	5	4	3	4	4	5	3
2018-2019	female	19	UCLL Campus Liza	bachelor nursing	1e bachelor	5	5	5	5	4	4	4	4	4	4	5	4	4	5	5	5	5	5	4	5	4	5	5	4	5	5	4	5	4	4	5	5	4	4	4	4	4	4	4	4	4	4	4	4
2018-2019	female	19	UCLL Campus Liza	bachelor nursing	1e bachelor	5	4	4	4	5	5	4	5	4	4	4	3	3	3	3	3	3	4	4	4	5	5	5	5	5	5	5	5	5	5	4	4	5	5	4	4	4	5	5	5	4	4	5	3
2018-2019	female	19	UCLL Campus Liza	bachelor nursing	1e bachelor	4	3	4	4	4	3	3	4	2	2	3	2	2	3	5	5	5	5	5	5	3	3	3	3	3	3	3	3	3	3	4	4	4	4	5	4	3	5	4	3	5	4	3	3
2018-2019	female	19	UCLL Campus Liza	bachelor nursing	1e bachelor	5	5	5	5	5	4	5	5	2	4	5	3	4	5	5	5	5	5	5	5	5	4	4	5	4	5	4	5	4	5	5	5	5	5	5	5	4	5	4	5	5	4	5	4
2018-2019	female	19	UCLL Campus Liza	bachelor nursing	1e bachelor	5	4	4	4	4	4	5	4	4	3	4	2	2	3	4	4	4	5	5	4	4	5	5	4	5	5	4	4	5	4	5	4	4	3	4	4	4	4	2	3	4	3	4	4
2018-2019	female	19	UCLL Campus Liza	bachelor nursing	1e bachelor	5	5	5	5	5	5	5	5	4	1	1	5	5	5	4	4	4	4	3	4	4	4	4	4	4	4	3	4	3	4	5	5	4	4	5	5	4	5	3	4	4	3	3	4
2018-2019	female	19	UCLL Campus Liza	bachelor nursing	1e bachelor	5	5	5	5	5	5	5	5	5	5	5	4	4	5	5	5	4	5	4	4	4	5	5	5	5	4	5	5	5	4	5	4	4	5	5	5	5	4	5	5	5	5	5	4
2018-2019	female	19	UCLL Campus Liza	bachelor nursing	1e bachelor	3	4	4	3	3	4	4	2	2	1	3	4	1	3	4	4	3	4	4	3	3	3	3	5	4	4	5	5	5	5	5	4	5	4	4	2	2	4	3	3	4	4	2	2
2018-2019	male	18	UCLL Campus Liza	bachelor nursing	1e bachelor	5	4	4	5	5	5	5	5	3	4	4	4	4	4	5	5	5	5	5	5	4	4	4	5	4	5	3	4	4	4	5	5	5	5	4	4	3	4	4	3	4	4	5	4
2018-2019	male	18	UCLL Campus Liza	bachelor nursing	1e bachelor	5	5	5	5	5	5	4	4	3	3	4	3	3	3	4	5	4	4	4	3	3	5	4	3	4	4	3	5	3	3	4	4	5	4	5	4	4	4	5	4	3	4	5	4
2018-2019	male	18	UCLL Campus Liza	bachelor nursing	1e bachelor	3	3	3	3	5	5	4	5	5	4	5	4	4	5	4	4	5	5	4	4	4	5	4	4	5	5	4	5	4	5	5	5	5	4	5	4	5	4	5	4	5	4	5	5
2018-2019	male	18	UCLL Campus Liza	bachelor nursing	1e bachelor	4	5	5	3	4	2	3	3	3	3	3	3	3	3	3	4	2	3	2	3	4	4	4	3	3	3	2	3	3	1	2	2	2	2	4	4	3	4	4	3	2	3	2	3
2018-2019	female	18	UCLL Campus Liza	bachelor nursing	1e bachelor	5	4	4	4	5	4	4	4	4	5	5	4	4	4	5	5	5	4	4	5	5	5	5	5	5	4	5	4	4	4	4	5	4	5	5	5	5	4	5	5	4	4	5	5
2018-2019	female	18	UCLL Campus Liza	bachelor nursing	1e bachelor	5	5	3	3	5	3	2	3	3	3	4	3	4	3	4	4	4	2	4	3	3	3	4	3	3	4	5	5	4	3	5	4	5	5	4	3	4	5	4	3	3	4	5	3
2018-2019	female	18	UCLL Campus Liza	bachelor nursing	1e bachelor	4	4	2	4	4	4	3	4	1	3	2	3	3	2	4	4	3	4	4	3	3	4	2	4	3	2	4	4	4	3	4	4	3	3	4	4	4	3	4	4	4	4	4	3
2018-2019	female	18	UCLL Campus Liza	bachelor nursing	1e bachelor	5	4	5	5	5	3	3	4	2	2	4	2	2	4	4	5	1	4	3	1	3	4	3	3	4	3	1	1	4	4	4	4	5	5	5	5	5	3	4	3	4	2	5	1
2018-2019	female	18	UCLL Campus Liza	bachelor nursing	1e bachelor	5	3	4	4	4	3	4	4	3	3	3	3	3	4	4	4	3	4	3	4	3	4	4	3	4	4	3	4	3	3	3	3	4	3	4	4	3	4	4	3	4	3	4	3
2018-2019	female	18	UCLL Campus Liza	bachelor nursing	1e bachelor	5	4	4	4	4	3	3	4	3	3	2	2	3	2	3	3	3	2	2	2	3	4	3	2	3	3	3	4	2	3	3	4	2	3	4	4	3	3	3	2	4	4	3	3
2018-2019	female	18	UCLL Campus Liza	bachelor nursing	1e bachelor	5	4	5	4	5	4	5	4	3	4	3	3	4	4	5	5	4	5	5	3	4	5	4	4	4	4	3	4	3	4	3	3	3	4	4	4	3	4	4	3	4	2	4	3
2018-2019	female	18	UCLL Campus Liza	bachelor nursing	1e bachelor	5	4	5	4	5	4	5	4	4	3	4	5	4	4	5	4	4	5	5	4	4	5	4	4	5	4	4	5	4	5	4	4	4	5	5	4	4	5	4	4	4	4	5	4
2018-2019	female	18	UCLL Campus Liza	bachelor nursing	1e bachelor	5	4	3	3	1	1	3	3	3	3	4	5	3	5	5	5	5	5	5	4	4	4	3	4	3	3	3	5	3	4	3	3	5	5	3	5	3	5	5	3	5	5	3	4
2018-2019	female	18	UCLL Campus Liza	bachelor nursing	1e bachelor	5	5	5	5	4	4	4	5	4	5	5	3	5	4	5	5	5	5	5	5	4	5	5	3	5	4	5	5	3	3	5	5	4	4	5	5	5	4	4	4	5	4	4	5
2018-2019	female	41	UCLL Campus Liza	bachelor nursing	2e bachelor	5	5	5	5	4	4	4	4	5	5	5	3	3	3	5	5	5	3	3	3	5	5	5	4	4	4	5	5	3	3	4	5	3	3	4	4	3	3	3	3	4	5	3	3
2018-2019	female	41	UCLL Campus Liza	bachelor nursing	2e bachelor	5	5	5	5	4	4	5	3	5	4	5	3	3	3	5	5	5	5	5	5	5	5	5	4	3	4	5	5	4	4	5	5	4	4	5	5	5	3	4	3	4	5	3	3
2018-2019	male	31	UCLL Campus Liza	bachelor nursing	2e bachelor	5	4	5	4	5	4	5	4	1	3	2	3	4	4	4	4	4	4	4	4	2	4	4	3	4	4	4	4	4	4	3	3	3	3	5	5	3	5	5	3	4	3	3	2
2018-2019	female	28	UCLL Campus Liza	bachelor nursing	2e bachelor	5	4	4	4	5	4	4	4	3	3	4	3	3	4	4	4	4	4	4	4	4	4	4	4	4	4	4	4	4	4	4	3	4	3	4	4	3	4	4	3	4	4	4	4
2018-2019	female	28	UCLL Campus Liza	bachelor nursing	2e bachelor	5	4	3	4	5	4	3	4	4	4	3	4	4	3	4	4	5	4	4	5	5	5	4	5	5	4	4	4	4	4	4	4	4	4	5	5	5	5	5	5	4	4	4	4
2018-2019	female	24	UCLL Campus Liza	bachelor nursing	2e bachelor	5	5	3	5	5	5	5	5	4	4	5	3	3	3	4	4	4	4	4	4	5	5	4	4	5	4	3	4	4	4	5	5	5	5	4	4	4	4	4	4	4	4	5	5
2018-2019	male	22	UCLL Campus Liza	bachelor nursing	2e bachelor	5	4	4	4	2	3	4	4	2	3	4	3	3	2	3	3	3	3	3	3	3	3	3	3	3	3	3	3	3	3	3	3	3	3	3	3	3	3	3	3	3	3	3	3
2018-2019	male	22	UCLL Campus Liza	bachelor nursing	2e bachelor	5	4	4	4	4	4	3	4	3	4	4	3	4	3	5	4	4	5	4	4	3	4	4	2	4	3	4	4	4	4	4	4	3	4	4	4	4	2	4	4	4	3	3	4
2018-2019	female	22	UCLL Campus Liza	bachelor nursing	2e bachelor	4	4	4	4	4	3	3	2	4	4	4	2	2	2	4	4	4	3	3	2	4	4	4	3	4	3	3	4	2	3	4	4	3	2	4	3	3	1	2	2	4	3	3	3
2018-2019	female	22	UCLL Campus Liza	bachelor nursing	2e bachelor	5	5	5	5	3	4	4	4	3	3	4	3	3	3	5	5	5	3	3	3	4	4	4	4	4	4	3	5	2	2	4	4	3	3	5	5	5	4	4	4	4	3	4	3
2018-2019	female	22	UCLL Campus Liza	bachelor nursing	2e bachelor	5	5	5	5	3	4	3	4	4	5	4	4	4	5	4	5	4	4	4	4	5	5	5	4	3	3	5	5	4	3	3	5	3	3	5	5	4	5	4	4	3	4	3	5
2018-2019	male	21	UCLL Campus Liza	bachelor nursing	2e bachelor	5	4	3	4	5	4	4	4	4	4	4	5	5	5	4	4	4	5	5	5	4	4	3	4	4	4	4	3	5	4	5	5	5	5	4	4	4	5	5	5	4	4	5	5
2018-2019	male	21	UCLL Campus Liza	bachelor nursing	2e bachelor	5	5	5	5	5	5	5	5	4	4	4	3	4	3	5	4	4	5	4	5	4	5	4	5	4	5	5	5	5	5	4	5	5	5	4	5	4	4	4	3	5	4	5	5
2018-2019	female	21	UCLL Campus Liza	bachelor nursing	2e bachelor	5	5	4	4	5	5	4	4	4	4	4	3	3	4	3	4	3	3	4	3	4	4	4	4	3	4	4	4	4	4	4	4	4	4	4	4	4	3	3	3	4	4	4	4
2018-2019	female	21	UCLL Campus Liza	bachelor nursing	2e bachelor	5	3	3	4	5	3	3	5	3	3	4	2	2	3	4	4	4	3	3	3	4	4	4	4	4	3	5	5	5	5	4	3	4	3	5	5	5	3	3	3	3	4	3	4
2018-2019	male	20	UCLL Campus Liza	bachelor nursing	2e bachelor	5	4	5	5	5	4	4	5	4	3	4	3	3	4	5	4	4	5	4	4	3	5	3	4	5	3	3	4	3	4	3	4	3	3	3	4	3	3	4	3	4	3	4	4
2018-2019	male	20	UCLL Campus Liza	bachelor nursing	2e bachelor	5	4	3	3	5	4	4	3	4	3	2	3	4	2	4	3	3	4	4	3	4	4	2	5	4	2	4	3	4	5	3	3	4	3	4	3	2	5	4	3	4	3	4	4
2018-2019	male	20	UCLL Campus Liza	bachelor nursing	2e bachelor	5	5	4	3	4	4	5	4	3	2	3	4	4	5	4	4	3	4	4	4	3	4	3	3	4	4	2	4	5	5	3	3	3	3	4	4	4	4	4	4	4	3	4	4
2018-2019	male	20	UCLL Campus Liza	bachelor nursing	2e bachelor	5	4	5	4	3	3	4	2	2	2	4	3	3	2	4	2	3	4	4	3	4	4	2	3	3	3	4	4	2	2	2	3	3	3
2018-2019	female	20	UCLL Campus Liza	bachelor nursing	2e bachelor	5	4	3	3	5	2	2	2	5	3	5	3	3	3	3	5	5	3	3	3	3	4	4	2	3	4	5	5	4	5	4	4	2	3	4	4	4	3	3	3	2	4	3	5
2018-2019	female	20	UCLL Campus Liza	bachelor nursing	2e bachelor	4	4	4	4	3	3	4	4	2	2	3	3	3	3	4	4	4	3	3	3	4	4	3	4	4	4	3	3	4	4	4	4	4	4	3	3	4	3	3	3	4	4	3	3
2018-2019	female	20	UCLL Campus Liza	bachelor nursing	2e bachelor	5	5	5	5	4	3	5	3	4	5	4	2	5	5	5	5	5	4	4	4	5	5	5	5	5	4	5	5	5	5	5	4	5	4	5	5	2	3	5	2	4	4	5	5
2018-2019	female	20	UCLL Campus Liza	bachelor nursing	2e bachelor	5	5	5	5	4	4	4	4	5	4	4	3	3	4	5	5	5	4	4	3	5	5	5	4	4	4	5	5	3	3	5	5	3	4	5	2	1	4	4	4	3	4	5	4
2018-2019	female	20	UCLL Campus Liza	bachelor nursing	2e bachelor	5	4	4	3	4	4	5	3	2	3	4	4	4	4	4	4	4	4	4	4	2	4	5	4	4	5	2	4	2	4	4	4	4	4	2	2	4	5	4	4	4	2	2	2
2018-2019	female	20	UCLL Campus Liza	bachelor nursing	2e bachelor	5	4	5	4	5	3	3	4	5	5	4	3	4	4	4	4	3	4	5	5	4	4	3	4	5	5	3	3	5	4	4	4	5	5	5	4	4	4	5	3	4	5	5	5
2018-2019	female	20	UCLL Campus Liza	bachelor nursing	2e bachelor	5	4	5	3	5	3	4	2	1	4	4	3	4	5	3	3	3	3	3	3	4	3	4	3	4	4	3	4	5	5	3	3	4	5	5	5	5	5	5	5	5	3	5	5
2018-2019	female	20	UCLL Campus Liza	bachelor nursing	2e bachelor	5	5	5	4	5	5	4	4	4	4	5	3	3	4	5	5	4	5	4	4	5	5	4	5	4	4	4	5	5	5	3	3	3	4	4	3	3	4	3	4	4	4	4	4
2018-2019	female	20	UCLL Campus Liza	bachelor nursing	2e bachelor	5	4	4	4	5	4	4	4	4	4	4	3	4	5	4	4	4	4	4	4	3	4	3	4	4	4	4	3	4	4	3	4	4	4	4	4	4	4	4	4	5	4	3	4
2018-2019	female	20	UCLL Campus Liza	bachelor nursing	2e bachelor	5	4	4	4	5	5	5	5	4	4	3	3	5	5	5	5	4	5	5	4	5	5	5	5	5	5	5	5	5	5	5	5	5	5	5	5	5	5	5	5	3	4	4	4
2018-2019	female	20	UCLL Campus Liza	bachelor nursing	2e bachelor	5	5	5	4	4	4	5	4	4	4	4	3	3	4	5	5	5	4	4	4	5	5	5	4	5	5	5	5	4	4	5	4	4	4	5	5	4	4	4	3	4	4	4	3
2018-2019	female	20	UCLL Campus Liza	bachelor nursing	2e bachelor	5	4	5	4	2	3	3	4	5	4	5	3	1	3	4	4	4	4	4	3	3	5	4	4	4	2	3	4	3	2	4	4	4	4	4	4	4	2	2	2	3	4	3	3
2018-2019	female	20	UCLL Campus Liza	bachelor nursing	2e bachelor	5	5	5	5	5	4	4	4	3	4	3	3	4	3	4	5	4	4	5	4	4	5	4	3	4	4	5	5	5	5	5	5	5	5	4	4	3	3	4	4	4	4	4	5
2018-2019	female	20	UCLL Campus Liza	bachelor nursing	2e bachelor	5	4	4	4	5	4	4	4	4	4	4	4	4	4	4	4	4	4	4	4	4	3	3	4	3	3	4	4	3	3	4	4	4	4	4	4	4	4	4	4	4	4	4	4
2018-2019	female	20	UCLL Campus Liza	bachelor nursing	2e bachelor	5	4	4	4	5	4	4	5	4	4	3	2	3	3	4	4	4	4	4	4	3	3	4	4	4	2	4	5	3	5	3	4	4	4	4	4	4	4	4	5	4	5	4	4
2018-2019	female	20	UCLL Campus Liza	bachelor nursing	2e bachelor	5	5	5	5	5	4	4	4	5	5	3	4	2	2	5	5	5	4	4	4	5	5	5	4	4	4	4	5	4	4	4	4	5	5	5	4	4	5	4	5	4	4	2	4
2018-2019	female	20	UCLL Campus Liza	bachelor nursing	2e bachelor	5	4	5	4	4	4	5	4	3	3	3	2	2	2	4	4	4	4	3	3	4	4	3	4	4	2	4	4	3	3	4	3	4	3	4	4	4	2	2	2	4	3	2	3
2018-2019	female	20	UCLL Campus Liza	bachelor nursing	2e bachelor	5	5	5	5	5	5	5	5	5	5	4	4	5	4	5	5	5	5	5	5	4	4	4	4	5	4	3	3	3	3	5	5	5	5	5	5	5	5	5	5	5	3	4	4
2018-2019	male	19	UCLL Campus Liza	bachelor nursing	2e bachelor	4	4	4	4	4	4	4	4	4	4	4	4	4	4	4	4	4	4	4	4	4	4	4	4	4	4	4	4	4	4	4	4	4	4	4	4	4	4	4	4	4	4	4	4
2018-2019	male	19	UCLL Campus Liza	bachelor nursing	2e bachelor	5	5	3	4	5	5	4	4	3	4	4	4	4	3	5	5	5	5	5	5	5	4	5	5	5	5	4	4	4	5	5	4	5	5	4	5	4	4	5	4	4	4	5	3
2018-2019	male	19	UCLL Campus Liza	bachelor nursing	2e bachelor	5	4	4	5	4	4	5	5	2	3	2	4	4	3	5	5	4	5	5	4	4	4	4	4	4	4	4	4	5	4	4	3	4	3	5	4	3	5	4	3	3	2	2	4
2018-2019	male	19	UCLL Campus Liza	bachelor nursing	2e bachelor	5	4	5	3	5	4	4	4	3	3	5	4	4	4	4	5	4	4	4	4	3	3	4	5	4	4	2	3	2	4	1	2	3	3	4	3	3	4	4	3	4	3	4	2
2018-2019	male	19	UCLL Campus Liza	bachelor nursing	2e bachelor	5	5	5	5	5	5	5	5	5	5	5	5	5	5	5	5	5	5	5	5	4	5	4	4	4	5	4	5	5	4	5	4	4	5	5	5	5	4	4	4
2018-2019	female	19	UCLL Campus Liza	bachelor nursing	2e bachelor	4	4	4	4	4	3	4	3	4	5	5	5	4	4	4	4	4	4	3	4	5	4	4	4	4	4	5	5	5	5	4	4	4	4	4	3	4	4	4	4	4	3	3	4
2018-2019	female	19	UCLL Campus Liza	bachelor nursing	2e bachelor	5	5	3	4	3	4	4	4	3	3	3	3	4	4	4	4	4	4	4	4	4	4	3	5	4	4	3	3	4	4	4	4	4	4	4	4	4	4	4	4	4	4	4	4
2018-2019	female	19	UCLL Campus Liza	bachelor nursing	2e bachelor	5	3	3	3	5	4	4	3	2	3	3	4	4	4	3	4	4	4	4	4	3	4	4	4	4	5	2	4	3	4	4	4	4	4	4	4	4	4	4	4	5	3	5	2
2018-2019	female	19	UCLL Campus Liza	bachelor nursing	2e bachelor	5	5	5	4	4	5	5	4	3	4	5	3	4	5	4	4	4	4	4	3	5	4	4	4	3	3	5	5	5	5	4	4	4	4	5	5	4	4	4	4	4	4	3	3
2018-2019	female	19	UCLL Campus Liza	bachelor nursing	2e bachelor	5	4	3	4	5	5	5	4	3	3	3	4	5	4	4	3	3	4	4	4	2	3	3	4	4	4	2	2	4	3	4	3	5	4	3	3	3	5	4	4	5	4	5	5
2018-2019	female	19	UCLL Campus Liza	bachelor nursing	2e bachelor	4	4	3	4	4	4	5	4	3	3	3	3	4	3	4	4	3	4	5	4	4	4	3	5	4	4	4	4	4	4	3	4	4	3	4	4	3	5	4	3	4	4	3	4
2018-2019	female	19	UCLL Campus Liza	bachelor nursing	2e bachelor	5	4	4	3	4	4	5	4	3	3	4	3	3	3	5	5	5	4	4	4	4	5	5	5	5	5	4	5	5	5	4	5	4	5	5	5	5	5	5	5	4	4	3	5
2018-2019	female	19	UCLL Campus Liza	bachelor nursing	2e bachelor	5	5	5	5	2	2	4	4	1	2	2	4	4	4	4	2	2	4	4	4	1	4	2	4	4	4	4	4	2	2	2	2	4	4	3	3	3	3	3	3	3	3	3	3
2018-2019	female	19	UCLL Campus Liza	bachelor nursing	2e bachelor	5	4	3	2	5	4	3	2	3	2	2	2	2	4	4	2	4	2	2	3	2	4	3	4	4	3	2	3	4	4	2	2	5	2	3	2	4	3	4	4	4	4	2	2
2018-2019	female	19	UCLL Campus Liza	bachelor nursing	2e bachelor	4	4	4	4	5	4	2	4	4	4	4	2	2	2	4	5	5	5	5	5	2	4	2	3	2	2	3	5	3	5	3	3	2	2	4	4	2	4	4	2	3	3	4	5
2018-2019	female	19	UCLL Campus Liza	bachelor nursing	2e bachelor	5	5	5	3	5	4	5	2	3	2	2	4	4	4	5	5	5	3	3	3	1	5	3	5	5	3	4	4	3	3	4	4	3	3	4	4	3	4	4	2	4	3	4	4
2018-2019	female	19	UCLL Campus Liza	bachelor nursing	2e bachelor	5	4	4	4	4	4	4	4	3	4	4	4	2	3	4	4	4	4	4	4	4	4	3	4	4	3	3	4	4	4	4	4	5	4	3	4	4	4	4	4	4	3	4	4
2018-2019	female	19	UCLL Campus Liza	bachelor nursing	2e bachelor	4	4	5	4	3	2	4	4	3	3	2	2	3	3	5	5	4	4	5	4	4	4	4	4	4	2	3	4	2	4	4	3	4	3	4	4	4	2	3	3	4	2	5	2
2018-2019	female	19	UCLL Campus Liza	bachelor nursing	2e bachelor	5	4	4	4	4	4	4	4	3	4	4	3	4	4	4	4	4	4	4	4	5	5	4	4	5	4	5	5	5	5	5	5	5	5	4	4	4	4	4	4	4	4	4	2
2018-2019	female	19	UCLL Campus Liza	bachelor nursing	2e bachelor	5	5	4	5	4	4	3	4	4	4	5	3	4	4	5	5	4	3	3	3	4	4	4	3	4	4	4	5	4	3	5	5	5	4	5	5	4	3	3	3	5	5	5	3
2018-2019	female	19	UCLL Campus Liza	bachelor nursing	2e bachelor	5	4	5	5	4	4	4	4	3	3	4	4	4	5	4	4	4	3	3	4	3	4	4	4	3	3	5	5	5	5	2	3	4	3	4	4	4	4	4	4	4	4	4	2
2018-2019	female	19	UCLL Campus Liza	bachelor nursing	2e bachelor	5	5	4	4	5	4	4	4	2	2	4	2	2	4	4	3	4	3	3	3	4	4	4	3	3	4	3	4	4	4	4	3	3	3	4	4	3	4	4	3	4	4	5	2
2018-2019	female	19	UCLL Campus Liza	bachelor nursing	2e bachelor	5	3	3	4	5	3	5	4	3	3	3	2	1	1	5	4	5	5	3	5	4	5	4	3	4	3	5	5	5	5	5	5	4	4	5	5	4	3	3	3	4	5	5	3
2018-2019	female	19	UCLL Campus Liza	bachelor nursing	2e bachelor	5	4	5	5	5	4	5	4	4	3	2	2	3	2	5	5	4	4	5	4	4	4	4	4	4	4	1	2	1	2	4	4	4	4	4	5	2	2	5	2	5	4	5	2
2018-2019	female	19	UCLL Campus Liza	bachelor nursing	2e bachelor	5	4	5	5	5	4	4	5	4	4	4	3	3	4	5	5	3	4	4	3	3	4	3	4	4	3	3	4	3	4	4	3	3	4	4	4	3	4	3	3	4	2	5	4
2018-2019	female	19	UCLL Campus Liza	bachelor nursing	2e bachelor	5	5	5	4	5	5	5	4	4	5	4	3	5	3	4	4	3	3	3	3	4	4	4	3	4	4	5	5	5	5	4	4	4	4	5	5	3	5	5	3	4	3	3	2
2018-2019	female	19	UCLL Campus Liza	bachelor nursing	2e bachelor	5	4	3	4	5	4	5	4	4	4	4				4	5	4	4	4	5	4	5	4	4	4	4	4	5	4	4	4	4	4	4	4	4	4	4	4	4	2	2	2	3
2018-2019	female	39	UCLL Campus Liza	bachelor nursing	3e bachelor	3	3	3	3	5	5	5	5	3	3	3	5	5	5	3	3	3	5	5	5	3	3	3	5	5	5	3	3	5	5	3	3	5	5	3	3	3	5	5	5	5	4	5	4
2018-2019	female	35	UCLL Campus Liza	bachelor nursing	3e bachelor	5	4	5	4	5	4	4	4	4	2	1	1	2	1	2	2	2	1	1	1	3	4	4	2	4	4	1	1	1	1	1	1	1	1	4	4	4	1	1	1	4	4	1	3
2018-2019	female	31	UCLL Campus Liza	bachelor nursing	3e bachelor	2	2	5	4	1	1	4	4	1	3	5	1	3	1	4	5	5	2	2	3	3	2	1	3	3	3	2	1	5	4	4	1	3	2	4	3	3	3	3	3	1	1	1	1
2018-2019	female	31	UCLL Campus Liza	bachelor nursing	3e bachelor	4	4	4	4	5	5	5	5	3	3	4	4	4	4	3	3	3	4	4	4	3	3		3	3	3	5	5	4	4	5	5	5	5	5	5	5	5	5	5	4	4	3	3
2018-2019	female	25	UCLL Campus Liza	bachelor nursing	3e bachelor	4	4	4	4	3	4	3	4	4	3	4	2	2	2	3	4	5	3	3	3	5	5	5	3	3	3	5	5	3	3	5	4	4	4	5	5	3	2	4	3	3	2	2	2
2018-2019	female	25	UCLL Campus Liza	bachelor nursing	3e bachelor	5	5	5	5	5	5	5	5	4	4	4	4	4	4	5	5	5	4	4	4	5	5	5	5	5	4	3	3	3	3	5	5	5	5	5	5	5	5	5	5	4	5	5	5
2018-2019	female	25	UCLL Campus Liza	bachelor nursing	3e bachelor	5	4	5	5	4	5	5	4	4	2	4	3	2	2	4	4	3				3	5	4	2	5	4	4	5	3	3	5	4	3	4	5	3	3	2	3	4	4	2	3	4
2018-2019	female	24	UCLL Campus Liza	bachelor nursing	3e bachelor	5	5	5	5	5	5	5	5	3	3	4	4	4	5	5	5	4	5	5	3	3	4	4	5	5	5	5	4	3	3	4	4	3	4	5	5	3	5	5	4	5	4	3	4
2018-2019	male	23	UCLL Campus Liza	bachelor nursing	3e bachelor	5	4	5	3	2	5	4	4	1	3	1	2	5	3	4	1	5	5	3	5	4	5		5	4		4	5	3	5	5	5	3	4	5	4	2	4	5	3	4	2	3	4
2018-2019	female	23	UCLL Campus Liza	bachelor nursing	3e bachelor	5	4	4	3	4	3	3	3	2	2	2	2	2	2	3	3	4	3	2	3	4	4	4	3	3	3	2	3	2	3	3	4	3	3	3	3	2	2	3	2	4	3	3	3
2018-2019	female	23	UCLL Campus Liza	bachelor nursing	3e bachelor	5	5	5	5	5	5	5	5	5	4	3	4	5	5	5	4	4	5	4	4	5	4	5	4	4	5	4	5	4	4	4	4	4	5	4	4	4	4	3	5	4	4	5	4
2018-2019	female	23	UCLL Campus Liza	bachelor nursing	3e bachelor	5	5	5	5	5	5	5	5	4	4	4	4	4	4	4	4	4	4	4	4	3	3	3	4	4	4	5	5	4	4	4	4	4	4	4	4	4	4	4	4	5	4	4	4
2018-2019	female	23	UCLL Campus Liza	bachelor nursing	3e bachelor	5	5	5		5	5	4		3	2	2	4	5	5	5	5	5	5	5	5	5	4	4	4	4	1	5	5	5	5	4	4	5	5	5	4	5	4	4	4	5	5	5	4
2018-2019	male	22	UCLL Campus Liza	bachelor nursing	3e bachelor	4	4	4	3	4	4	4	4	4	4	3	3	4	3	3	5	5	4	4	3	4	4	4	4	3	4	3	4	4	4	4	4	3	4	3	4	4	4	4	4	4	4	4	4
2018-2019	male	22	UCLL Campus Liza	bachelor nursing	3e bachelor	3	4		2	2	3	2	2	4	4	5	2	2	3	4	3	4	3	3	3	3	3	4	2	2	4	5	5	5	5	4	4	3	4	4	3	3	3	4	4	2	3	3	3
2018-2019	female	22	UCLL Campus Liza	bachelor nursing	3e bachelor	5	5	5	4	5	4	5	3	4	4	5	3	3	3	4	4	5	3	3	5	4	5	5	4	5	4	5	5	5	4	5	3	4	2	5	3	2	5	4	2	4	4	5	4
2018-2019	female	22	UCLL Campus Liza	bachelor nursing	3e bachelor	5	5	5	5	3	5	4	4	4	4	5	5	4	5	5	4	5	4	4	4	5	5	5	5	5	5	4	3	3	3	5	5	5	5	5	5	4	4	4	3	4	5	4	4
2018-2019	female	22	UCLL Campus Liza	bachelor nursing	3e bachelor	5	5	5	5	5	4	5	4	3	3	3	3	3	3	3	4	3	4	5	4	3	3	3	3	3	3	3	3	3	3	3	3	3	3	3	5	3	3	3	3	4	3	4	4
2018-2019	female	22	UCLL Campus Liza	bachelor nursing	3e bachelor	3	3	3	3	2	2	3	3	1	1	1	2	2	2	3	3	3	3	3	3	3	3	3	3	3	3	3	3	3	3	3	3	3	3	3	3	3	3	3	3	3	3	3	3
2018-2019	female	22	UCLL Campus Liza	bachelor nursing	3e bachelor	5	5	5	5	4	4	4	4	3	4	5	3	3	3	5	5	5	4	4	4	4	4	4	5	4	4	4	5	4	4	5	4	5	5	5	5	4	5	4	4	5	3	3	2
2018-2019	female	22	UCLL Campus Liza	bachelor nursing	3e bachelor	5	5	5	5	5	5	5	5	4	4	4	4	4	4	5	5	5	5	5	5	5	5	5	4	5	5	5	5	5	5	5	5	5	5	5	5	5	5	5	5	2	4	4	4
2018-2019	female	22	UCLL Campus Liza	bachelor nursing	3e bachelor	5	5	5	5	5	5	5	5	4	4	4	4	4	4	4	4	4	4	4	4	5	5	5	5	5	5	5	5	5	5	5	5	5	5	3	5	5	4	5	5	4	5	4	3
2018-2019	male	21	UCLL Campus Liza	bachelor nursing	3e bachelor	5	4	4	4	3	2	3	2	3	4	4	3	3	2	4	4	4	3	3	3	4	4	4	4	3	2	5	4	4	3	4	4	3	3	4	4	4	3	3	3	3	3	2	3
2018-2019	male	21	UCLL Campus Liza	bachelor nursing	3e bachelor	4	3	3	4	4	4	3	4	2	1	1	2	2	1	3	3	3	4	4	4	2	2	2	3	3	3	4	2	4	3	2	3	3	3	2	2	2	4	4	3	2	2	2	3
2018-2019	female	21	UCLL Campus Liza	bachelor nursing	3e bachelor	5	3	2	3	4	3	4	3	3	3	3	3	3	3	3	3	3	3	3	3	3	3	3	3	3	3	3	3	3	3	3	3	3	3	3	3	3	3	3	3	4	3	3	4
2018-2019	female	21	UCLL Campus Liza	bachelor nursing	3e bachelor	5	5	3	3	2	3	3	3	3	2	5	1	1	4	5	3	4	2	4	2	3	4	3	2	4	2	3	4	2	3	2	3	3	2	3	3	3	3	2	4	1	2	1	1
2018-2019	female	21	UCLL Campus Liza	bachelor nursing	3e bachelor	5	5	5	5	5	5	5	5	3	3	3	4	4	4	4	4	4	5	5	5	3	3	3	5	5	5	2	3	4	4	3	3	3	3	3	2	2	4	4	4	5	3	4	4
2018-2019	female	21	UCLL Campus Liza	bachelor nursing	3e bachelor	5	5	4	4	5	5	4	4	4	3	3	4	3	3	4	5	5	4	5	5	4	4	4	4	4	4	4	4	4	4	4	4	4	5	4	4	4	5	4	4	4	4	3	3
2018-2019	female	21	UCLL Campus Liza	bachelor nursing	3e bachelor	4	4	4	4	4	4	4	4	3	3	3	2	2	2	4	4	4	4	4	4	4	4	4	4	4	4	4	4	4	4	4	4	3	3	4	4	4	4	4	4	3	4	4	4
2018-2019	female	21	UCLL Campus Liza	bachelor nursing	3e bachelor	5	4	5	5	5	4	5	5	4	3	3	4	3	3	3	3	3	3	3	3	3	4	4	3	4	4	4	4	4	4	5	3	5	3	3	3	3	3	3	3	4	3	2	3
2018-2019	female	21	UCLL Campus Liza	bachelor nursing	3e bachelor	4	4	4	4	4	4	4	4	3	3	3	3	3	3	4	4	4	4	4	4	4	4	4	4	4	4	4	4	4	4	3	3	4	4	5	4	5	5	5	5	3	3	3	3
2018-2019	female	21	UCLL Campus Liza	bachelor nursing	3e bachelor	4	4	4	4	5	4	4	4	3	3	4	3	3	4	3	3	4	4	4	4	4	3	3	4	4	3	2	4	3	4	4	3	4	3	3	3	2	3	3	2	4	3	4	3
2018-2019	female	21	UCLL Campus Liza	bachelor nursing	3e bachelor	5	4	5	5	5	2	5	5	4	3	4	3	3	5	5	5	4	4	4	4	4	4	4	5	4	4	5	5	5	5	5	5	5	4	5	5	3	5	5	3	5	2	4	3
2018-2019	female	21	UCLL Campus Liza	bachelor nursing	3e bachelor	5	4	4	4	5	4	5	5	3	4	5	4	4	4	5	4	4	5	5	5	4	4	4	5	5	5	4	5	5	5	4	4	5	5	5	5	5	3	4	4	4	4	5	3
2018-2019	female	21	UCLL Campus Liza	bachelor nursing	3e bachelor	5	4	4	5	5	4	4	5	3	3	3	4	4	3	4	4	5	5	4	5	4	4	5	5	5	5	4	4	4	5	4	4	5	5	3	3	3	4	4	4	4	3	4	3
2018-2019	female	21	UCLL Campus Liza	bachelor nursing	3e bachelor	5	4	5	5	3	5	3	3	5	4	5	4	4	3	3	3	3	5	4	3	5	5	5	3	5	4	5	5	4	4	5	5	4	3	5	5	5	4	4	4	3	4	4	4
2018-2019	female	21	UCLL Campus Liza	bachelor nursing	3e bachelor	5	5	5	5	5	5	5	5	3	3	4	5	5	4	5	5	5	5	5	5	2	3	3	3	5	5	3	4	3	4	3	3	3	3	4	4	3	3	3	3	5	3	5	3
2018-2019	female	21	UCLL Campus Liza	bachelor nursing	3e bachelor	5	5	4	5	4	4	5	4	3	3	4	3	3	3	3	3	3	4	4	4	5	5	5	5	5	5	4	4	5	5	4	4	4	4	5	5	5	5	5	5	4	4	4	4
2018-2019	female	21	UCLL Campus Liza	bachelor nursing	3e bachelor	5	4	5	3	5	5	3	4	2	4	5	2	5	3	4	4	3	4	4	4	3	3	2	4	4	4	5	5	4	4	5	5	4	5	4	4	5	4	3	4	4	2	5	4
2018-2019	female	21	UCLL Campus Liza	bachelor nursing	3e bachelor	4	4	4	4	4	4	4	4	4	3	4	4	4	4	4	4	4	4	4	4	4	4	3	4	4	3	4	3	4	3	4	4	4	4	4	4	3	3	4	3	4	4	5	4
2018-2019	female	21	UCLL Campus Liza	bachelor nursing	3e bachelor	4	4	4	4	5	4	4	4	4	3	3	4	3		4	4	4	5	4	4	4	4	4	4	5	5	4	4	4	4	4	4	4	4	5	5	4	4	4	4	4	4	5	4
2018-2019	female	21	UCLL Campus Liza	bachelor nursing	3e bachelor	5	4	5	4	3	3	3	3	2	2	2	4	4	4	4	4	3	3	3	3	3	3	3	3	3	3	4	3	4	3	2	2	2	4	4		4	5	2	4	2	2	3	3
2018-2019	female	21	UCLL Campus Liza	bachelor nursing	3e bachelor	4	4	4	4	4	4	4	4	2	2	3	3	3	3	4	4	4	4	4	4	4	3	4	4	3	4	4			4	3	3	4	3	3	4	3		4	4	4	3	2	4
2018-2019	male	20	UCLL Campus Liza	bachelor nursing	3e bachelor	5	5	5	5	5	5	5	5	4	5	4	4	5	4	4	5	4	5	4	4	4	5	5	4	5	5	5	3	5	3	5	4	5	5	4	5	5	4	5	5	3	5	4	4
2018-2019	female	20	UCLL Campus Liza	bachelor nursing	3e bachelor	5	5	5	4	5	5	5	5	3	3	5	4	4	5	4	4	4	5	5	5	4	4	4	5	5	5	3	4	5	4	4	4	5	4	4	4	3	4	4	4	5	5	5	5
2018-2019	female	20	UCLL Campus Liza	bachelor nursing	3e bachelor	5	3	4	5	5	5	5	5	3	2	2	3	4	3	5	5	5	5	5	5	3	3	3	3	3	3	2	2	3	3	3	3	3	4	3	3	3	3	4	3	4	4	3	3
2018-2019	female	20	UCLL Campus Liza	bachelor nursing	3e bachelor	5	5	5	5	5	5	5	5	4	4	4	4	4	5	4	5	4	5	5	5	4	4	4	5	5	5	5	4	5	5	4	4	4	4	5	5	5	4	4	4	4	4	4	4
2018-2019	female	20	UCLL Campus Liza	bachelor nursing	3e bachelor	5	4	5	4	5	4	5	4	3	4	5	3	4	4	5	5	5	5	5	5	4	5	5	4	5	5	4	4	4	4	5	5	5	5	4	4	4	5	5	5	3	1	4	4
2018-2019	female	20	UCLL Campus Liza	bachelor nursing	3e bachelor	5	5	4	4	5	4	5	5	4	4	4	3	5	4	5	5	5	4	4	4	4	4	4	4	4	5	3	3	4	4	4	4	4	4	4	4	4	4	4	4	4	4	4	4
2018-2019	female	20	UCLL Campus Liza	bachelor nursing	3e bachelor	4	4	5	3	5	4	4	3	3	3	3	5	4	3	4	4	4	4	4	4	3	4	4	4	5	4	2	3	2	3	3	3	3	3	4	3	3	4	3	3	4	4	4	3
2018-2019	female	20	UCLL Campus Liza	bachelor nursing	3e bachelor	5	5	4	4	5	5	4	4	3	3	3	3	3	3	5	5	4	5	5	4	5	5	4	5	5	4	5	3	5	4	5	4	4	4	4	4	4	4	4	4	5	4	3	3
2018-2019	female	28	UCLL Campus Liza	bachelor nursing	4e bachelor	5	5	4	4					2	2	2				3	3	3				2	3	3				4	4			2	2			3	3	3				2	2	2	3
2018-2019	female	25	UCLL Campus Liza	bachelor nursing	4e bachelor	5	4	3	3	5	4	4	3	3	2	3	4	4	3	4	4	4	4	4	4	3	4	3	3	4	5	3	3	3	4	3	3	4	4	3	4	3	5	5	4	2	3	4	4
2018-2019	female	23	UCLL Campus Liza	bachelor nursing	4e bachelor	5	4	5	4	5	5	5	5	3	4	4	3	2	2	4	4	4	4	3	4	4	4	5	4	5	5	2	5	3	5	4	4	4	5	5	3	4	4	3	3	5	4	4	5
2017-2018	female	22	Universiteit Hasselt	bachelor medicine	1e bachelor	5	2	3	4	4	4	1	4	4	4	4	4	4	4	5	5	5	4	5	4	3	3	3	2	2	2	4	4	2	4	3	4	4	4	4	4	4	3	4	2	4	4	4	4
2017-2018	male	18	Universiteit Hasselt	bachelor medicine	1e bachelor	4	4	5	4	3	3	3	3	3	4	4	3	3	3	4	3	4	3	3	3	4	4	4	3	3	3	3	3	3	3	3	3	3	3	3	3	3	3	3	3	3	3	3	3
2017-2018	female	18	Universiteit Hasselt	bachelor medicine	1e bachelor	3	3	3	3	3	3	3	3	3	3	3	3	3	3	3	3	3	3	3	3	3	3	3	3	3	3	3	3	3	3	3	3	3	3	4	4	4	3	3	3	4	3	4	3
2017-2018	female	25	Universiteit Hasselt	bachelor medicine	2e bachelor	2	2	2	2	5	4	4	4	2	2	2	2	2	3	2	2	2	2	2	3	2	2	2	2	2	2	2	2	1	1	2	2	2	3	2	2	2	2	3	3	1	2	3	3
2017-2018	female	25	Universiteit Hasselt	bachelor medicine	2e bachelor	4	5	5	5	4	4	4	4	5	5	5	4	4	4	5	5	5	5	5	5	4	4	4	4	4	4	3	3	4	4	4	4	3	3	4	4	4	4	4	4	4	4	4	4
2017-2018	female	25	Universiteit Hasselt	bachelor medicine	2e bachelor	5	5	5	4	4	4	4	4	1	1	1	1	1	1	3	4	5	3	4	3	3	4	3	3	3	4	4	3	3	4	4	3	3	4	3	4	3	3	3	4	3	3	2	2
2017-2018	female	22	Universiteit Hasselt	bachelor medicine	2e bachelor	5	4	4	4	5	4	4	4	2	2	2	2	2	2	4	2	2	2	2	2	4	4	2	3	3	3	5	5	4	4	3	1	3	1	2	2	2	1	1	1	4	3	3	3
2017-2018	male	21	Universiteit Hasselt	bachelor medicine	2e bachelor	5	4	4	4	3	3	3	3	3	4	4	3	3	3	4	4	4	3	3	3	4	4	4	3	3	3	5	5	3	3	3	4	3	3	5	5	5	3	3	3	2	3	4	5
2017-2018	male	20	Universiteit Hasselt	bachelor medicine	2e bachelor	5	5	4	5	3	3	3	3	4	4	4	3	3	3	5	4	5	3	3	3	4	5	3	3	3	3	5	5	3	3	4	4	3	3	4	3	3	3	3	3	4	3	3	5
2017-2018	male	20	Universiteit Hasselt	bachelor medicine	2e bachelor	5	5	5	5	3	3	3	3	4	4	4	3	3	3	4	3	4	3	3	3	5	5	5	3	3	3	5	5	3	3	4	4	3	3	4	4	4	3	3	3	4	3	3	4
2017-2018	male	19	Universiteit Hasselt	bachelor medicine	2e bachelor	4	4	2	4	3	3	3	3	2	3	1	3	3	3	5	4	4	3	3	3	3	4	3	3	3	3	4	5	3	3	3	2	3	3	3	4	3	3	3	3
2017-2018	male	41	Universiteit Hasselt	bachelor medicine	3e bachelor	5	4	4	3	5	4	4	3	2	2	1	3	3	3	2	2	2	3	3	3	4	4	2	4	4	3	4	4	3	3	1	1	3	3	3	3	3	3	3	3	4	5	3	4
2017-2018	female	26	Universiteit Hasselt	bachelor medicine	3e bachelor	5	4	5	4	3	3	3	3	3	2	2	3	3	3	4	3	4	3	3	3	4	4	4	3	3	3	2	2	1	1	3	3	2	2	3	4	4	2	2	2	4	2	3	1
2017-2018	male	24	Universiteit Hasselt	bachelor medicine	3e bachelor	5	4	1	3	4	4	4	4	1	2	2	2	2	2	3	3	3	2	2	3	2	4	4	3	3	3	2	3	1	2	4	4	4	4	5	5	4	3	4	4	4	4	2	2
2017-2018	male	22	Universiteit Hasselt	bachelor medicine	3e bachelor	5	5	5	5	5	5	5	5	5	4	5	5	4	5	3	3	4	4	4	5	4	4	4	4	4	4	5	5	5	5	3	4	3	4	5	5	4	5	5	4	4	3	5	4
2017-2018	male	21	Universiteit Hasselt	bachelor medicine	3e bachelor	5	5	4	4	5	5	4	4	5	5	5	4	4	4	5	5	5	4	4	4	5	5	5	4	4	4	5	5	4	4	5	5	4	4	5	5	5	4	4	4	4	5	3	2
2017-2018	male	21	Universiteit Hasselt	bachelor medicine	3e bachelor	5	5	4	4	5	5	4	5	2	2	4	2	2	4	4	3	3	3	3	3	3	3	3	4	4	4	4	4	4	4	4	4	3	3	4	4	3	2	2	3	4	4	4	5
2017-2018	male	21	Universiteit Hasselt	bachelor medicine	3e bachelor	5	4	3	3	5	4	4	4	3	4	4	4	4	4	4	4	4	4	5	4	3	4	4	4	4	5	3	4	4	4	4	4	4	4	4	4	4	4	4	4	4	4	3	3
2017-2018	female	21	Universiteit Hasselt	bachelor medicine	3e bachelor	4	4	4	4	5	4	5	5	2	2	5	2	2	2	5	5	5	2	5	4	4	4	4	5	4	4	5	4	2	2	5	5	2	2	5	5	5	2	2	2	4	2	2	5
2017-2018	female	21	Universiteit Hasselt	bachelor medicine	3e bachelor	5	4	2	3	5	4	3	4	5	4	4	5	4	3	4	5	5	4	4	4	3	2	2	3	2	2	4	4	4	4	5	4	4	4	5	5	5	4	4	4	4	3	4	4
2017-2018	female	21	Universiteit Hasselt	bachelor medicine	3e bachelor	5	4	2	4	2	2	2	2	2	2	2	3	3	3	1	1	1	4	4	4	2	2	2	4	4	4	4	4	4	4	2	2	3	3	2	2	2	4	4	4	3	3	2	1
2017-2018	female	21	Universiteit Hasselt	bachelor medicine	3e bachelor	4	5	5	4	4	4	4	4	2	2	4	4	4	4	4	4	4	5	5	4	2	4	4	4	4	5	4	4	4	5	2	4	4	4	4	5	4	4	4	2	4	4	5	2
2017-2018	female	21	Universiteit Hasselt	bachelor medicine	3e bachelor	4	4	4	4	5	4	4	5	3	3	3	4	4	4	4	3	3	4	4	4	3	3	3	3	4	3	3	3	3	3	4	4	4	4	3	4	3	3	4	4	4	2	5	3
2017-2018	female	21	Universiteit Hasselt	bachelor medicine	3e bachelor	5	5	5	5	5	5	5	5	3	4	4	5	5	5	3	3	3	5	5	5	2	2	2	5	5	5	4	4	5	5	5	5	4	4	4	4	4	5	5	5	4	4	5	3
2017-2018	female	21	Universiteit Hasselt	bachelor medicine	3e bachelor	5	4	2	3	4	4	4	4	3	4	4	2	4	4	5	4	4	2	4	3	3	2	2	4	4	4	4	2	4	3	4	2	4	2	5	4	2	2	2	2	2	2	4	4
2017-2018	male	20	Universiteit Hasselt	bachelor medicine	3e bachelor	5	5	5	5	5	5	4	4	4	4	4	4	4	4	5	4	5	4	5	4	4	4	3	4	4	4	4	4	5	4	5	4	4	4	4	4	4	3	3	2	4	5	4	4
2017-2018	female	20	Universiteit Hasselt	bachelor medicine	3e bachelor	2	2	3	2	1	2	3	2	4	4	3	3	2	3	2	3	2	1	2	1	4	3	3	3	3	3	3	4	2	2	3	3	2	2	3	2	3	3	3	2	2	2	2	3
2017-2018	female	20	Universiteit Hasselt	bachelor medicine	3e bachelor	4	4	4	4	4	4	5	5	4	4	4	3	5	4	3	4	4	3	4	4	4	4	4	4	4	3	3	4	4	4	5	4	5	5	5	5	4	5	5	4	4	3	5	5
2017-2018	female	20	Universiteit Hasselt	bachelor medicine	3e bachelor	5	4	4	5	3	4	4	4	3	3	3	4	4	5	5	5	5	4	4	4	4	5	4	4	4	4	5	5	5	5	4	4	4	3	5	5	5	4	4	4	4	4	4	5
2017-2018	female	20	Universiteit Hasselt	bachelor medicine	3e bachelor	5	4	4	4	4	2	4	4	5	5	5	4	4	5	5	5	5	5	4	4	4	4	4	4	3	4	5	5	5	5	4	5	4	4	5	5	4	5	5	4	4	2	4	4
2017-2018	female	20	Universiteit Hasselt	bachelor medicine	3e bachelor	5	4	4	5	5	4	4	4	4	2	4	4	2	3	4	4	5	4	3	4	4	5	4	3	5	4	2	4	2	4	5	4	4	4	4	4	5	4	4	4	5	4	5	4
2018-2019	male	22	Universiteit Hasselt	bachelor medicine	1e bachelor	4	3	2	3	4	2	2	2	4	2	5	3	2	4	2	2	2	4	3	2	2	3	3	2	3	3	4	3	3	3	4	3	4	3	2	2	2	2	2	2	4	2	4	2
2018-2019	female	22	Universiteit Hasselt	bachelor medicine	1e bachelor	5	4	4	2					3	2	3				4	2	2				4	2	2				2	2			2	3			4	4	2				4	4	3	3
2018-2019	male	21	Universiteit Hasselt	bachelor medicine	1e bachelor	4	3	3	4	2	2	4	3	3	4	4	2	2	2	3	4	5	4	4	3	3	2	2	3	3	4	2	2	4	4	1	2	1	3	3	3	2	4	3	4	4	3	3	2
2018-2019	male	21	Universiteit Hasselt	bachelor medicine	1e bachelor	5	4	4	4	5	4	4	4	3	4	3	3	4	4	4	4	3	4	4	4	3	4	3	4	4	3	4	3	3	3	3	4	4	4	3	4	3	3	3	3	4	4	4	3
2018-2019	female	21	Universiteit Hasselt	bachelor medicine	1e bachelor	5	4	1	4					3	4	4				4	4	4				4	4	4				4	4			4	4			3	3	3				3	4	4	4
2018-2019	male	20	Universiteit Hasselt	bachelor medicine	1e bachelor	4	4	5	5	3	4	4	4	2	2	3	3	3	3	3	3	3	4	4	4	2	2	2	4	4	4	2	2	2	2	3	3	3	3	3	3	3	3	3	3	4	4	3	3
2018-2019	female	20	Universiteit Hasselt	bachelor medicine	1e bachelor	5	5	2	4	2	2	1	4	3	3	3	3	3	3	4	4	4	4	4	4	3	3	3	3	3	3	5	4	2	2	3	3	3	3	3	3	3	3	3	3	4	1	5	2
2018-2019	female	20	Universiteit Hasselt	bachelor medicine	1e bachelor	4	2	2	2					1	3	3				3	3	3				1	1	1				1	1			1	1			4	4	2				1	1	1	1
2018-2019	male	19	Universiteit Hasselt	bachelor medicine	1e bachelor	5	4	4	3	3	3	2	4	1	1	2	1	1	1	4	2	3	2	3	3	3	4	4	2	3	2	4	3	3	2	3	3	2	2	4	4	3	2	4	2	4	4	5	5
2018-2019	male	19	Universiteit Hasselt	bachelor medicine	1e bachelor	3	4	4	2	3	3	3	4	1	2	1	1	1	1	4	4	4	4	3	4	2	4	3	3	3	3	4	4	4	4	2	3	4	3	3	4	2	4	4	3	3	4	4	2
2018-2019	male	19	Universiteit Hasselt	bachelor medicine	1e bachelor	4	4	4	4					2	2	2				4	2	2				1	2	2				1	1			2	1			2	2	2				2	2	3	3
2018-2019	female	19	Universiteit Hasselt	bachelor medicine	1e bachelor	5	4	2	3	3	4			3	4	3				4	3	3				3	3	3				3	4			3	4			3	3	3				4	3	2	2
2018-2019	female	19	Universiteit Hasselt	bachelor medicine	1e bachelor	3	3	3	3					3	3	4				4	3	4				3	3	3				3	3			3	3			3	3	3				3	3	4	3
2018-2019	female	19	Universiteit Hasselt	bachelor medicine	1e bachelor	4	3	3	3					3	3	4				4	3	4				3	4	3				3	3			3	3			3	4	3				4	3	4	3
2018-2019	female	19	Universiteit Hasselt	bachelor medicine	1e bachelor	4	3	3	3					1	1	1				1	1	1				1	1	1				1	1			1	1			1	1	1				1	1	1	1
2018-2019	female	19	Universiteit Hasselt	bachelor medicine	1e bachelor	4	4	3	4					4	4	4				4	4	4				2	3	3				2	2			2	2			3	4	2				4	4	4	4
2018-2019	female	19	Universiteit Hasselt	bachelor medicine	1e bachelor	5	5	3	4					4	2	5				5	5	5				3	3	3				5	5			4	4			4	4	4				4	5	5	4
2018-2019	male	18	Universiteit Hasselt	bachelor medicine	1e bachelor	5	3	3	4	3	3	3	3	2	4	3	2	3	2	2	2	2	2	2	2	2	2	2	2	2	2	2	2	2	2	3	2	2	2	4	4	4	3	3	3	4	3	3	4
2018-2019	male	18	Universiteit Hasselt	bachelor medicine	1e bachelor	4	3	4	4	5	3	4	5	1	1	2	1	1	1	4	3	4	2	3	3	3	2	2	3	2	2	4	3	4	2	3	4	4	4	4	5	3	4	5	4	4	4	1	3
2018-2019	male	18	Universiteit Hasselt	bachelor medicine	1e bachelor	4	4	4	3	2	2	2	4	2	4	4	1	1	2	4	4	5	3	3	4	2	3	4	4	3	3	2	4	2	3	2	4	1	2	2	4	4	2	2	2	3	2	4	2
2018-2019	male	18	Universiteit Hasselt	bachelor medicine	1e bachelor	4	2	2	4					4	2	4				5	3	4				5	2	4				3	4			4	3			4	3	2				3	4	3	2
2018-2019	female	18	Universiteit Hasselt	bachelor medicine	1e bachelor	5	4	4	5					3	4	4				4	4	5				3	4	4				4	5			4	4			4	3	4				3	3	4	3
2018-2019	female	18	Universiteit Hasselt	bachelor medicine	1e bachelor	5	5	5	5					4	3	4				4	4	4				4	3	3				4	4			3	3			4	4	3				2	3	4	4
2018-2019	female	18	Universiteit Hasselt	bachelor medicine	1e bachelor	4	4	2	2					2	3	4				4	4	3				2	2	2				2	2			3	3			3	3	3				3	4	4	2
2018-2019	female	18	Universiteit Hasselt	bachelor medicine	1e bachelor	5	3	4	4					1	2	2				4	2	3				2	4	2				2	2			2	3			4	3	2				2	2	4	3
2018-2019	female	18	Universiteit Hasselt	bachelor medicine	1e bachelor	5	3	2	4					3	2	2				4	2	3				2	3	2				2	2			2	2			2	4	1				3	3	2	3
2018-2019	female	18	Universiteit Hasselt	bachelor medicine	1e bachelor	5	2	2	3					2	2	4				4	2	4				4	2	1				3	4			2	2			4	4	4				4	4	4	5
2018-2019	female	18	Universiteit Hasselt	bachelor medicine	1e bachelor	4	4	3	3					4	3	4				4	4	3				4	4	4				5	5			3	4			2	4	3				3	3	2	2
2018-2019	female	18	Universiteit Hasselt	bachelor medicine	1e bachelor	4	3	3	3					1	3	2				1	1	1				1	1	1				2	1			2	2			1	1	1				1	2	4	4
2018-2019	female	18	Universiteit Hasselt	bachelor medicine	1e bachelor	4	4	4	3					2	3	2				5	4	3				2	4	4				3	3			2	3			3	4	3				3	4	3	3
2018-2019	female	18	Universiteit Hasselt	bachelor medicine	1e bachelor	5	4	2	2					2	2	4				3	3	3				2	2	2				2	1			2	1			4	2	3				3	1	5	2
2018-2019	female	18	Universiteit Hasselt	bachelor medicine	1e bachelor	5	4	3	4					4	3	4				5	5	4				4	4	4				5	5			4	4			3	3	3				4	4	4	3
2018-2019	female	18	Universiteit Hasselt	bachelor medicine	1e bachelor	5	5	3	4					4	3	4				5	4	4				4	4	4				5	5			5	4			4	4	4				4	5	4	5
2018-2019	male	25	Universiteit Hasselt	bachelor medicine	1e bachelor	4	3	4	4	4	3	4	3	2	3	4	1	3	4	5	4	4	4	3	4	3	3	4	3	3	2	2	3	2	3	3	4	3	3	4	4	4	2	3	2	4	3	3	2
2018-2019	male	32	Universiteit Hasselt	bachelor medicine	2e bachelor	5	4	4	4	2	2	4	2	1	4	1	2	4	2	5	4	4	4	2	2	1	4	2	2	2	2	4	3	2	3	4	4	3	3	4	4	4	1	1	1	5	2	3	1
2018-2019	female	22	Universiteit Hasselt	bachelor medicine	2e bachelor	4	4	3	3					3	4	4				4	4	4				3	4	3				5	5			4	4			4	4	3				3	3	3	4
2018-2019	male	21	Universiteit Hasselt	bachelor medicine	2e bachelor	5	5	5	5	5	5	5	5	4	5	5	3	5	5	5	5	5	5	5	5	5	5	5	5	5	5	5	5	5	5	5	5	5	5	5	5	4	5	5	4	5	5	5	5
2018-2019	male	20	Universiteit Hasselt	bachelor medicine	2e bachelor	5	5	4	5	5	5	4	5	5	4	4	5	4	4	5	4	4	4	4	4	4	3	4	3	4	4	4	4	4	3	3	4	4	3	4	4	4	3	4	4	3	4	3	4
2018-2019	male	20	Universiteit Hasselt	bachelor medicine	2e bachelor	5	5	2	4	3	3	3	3	4	2	2	3	3	3	4	3	4	3	3	3	4	5	2	3	3	3	4	2	3	3	3	4	3	3	4	4	2	3	3	3	3	3	3	3
2018-2019	male	20	Universiteit Hasselt	bachelor medicine	2e bachelor	5	5	3	4					4	4	4				5	5	4				4	5	4				5	4			4	3			4	4	4				4	4	3	2
2018-2019	male	20	Universiteit Hasselt	bachelor medicine	2e bachelor	4	4	3	3					1	2	4				3	2	1				1	2	2				4	2			2	2			2	2	2				2	4	2	4
2018-2019	female	20	Universiteit Hasselt	bachelor medicine	2e bachelor	5	5	3	3	5	5	3	3	5	5	5	5	5	5	5	5	5	4	4	4	3	3	3	3	3	3	3	4	3	4	4	4	4	4	3	3	3	3	3	3	4	5	3	3
2018-2019	female	20	Universiteit Hasselt	bachelor medicine	2e bachelor	4	4	3	3	3	3	3	3	2	2	3	3	3	3	4	3	4				2	3	2				4	4			3	3			4	4	4				4	4	2	3
2018-2019	female	20	Universiteit Hasselt	bachelor medicine	2e bachelor	5	4	3	4					4	4	4				5	5	5				3	4	4				5	5			4	4			5	4	4				4	3	3	3
2018-2019	female	20	Universiteit Hasselt	bachelor medicine	2e bachelor	5	5	3	4					1	2	2				2	2	2				4	4	3				3	4			2	2			3	3	2				2	2	2	2
2018-2019	male	19	Universiteit Hasselt	bachelor medicine	2e bachelor	5	5	4	4	4	4	4	4	4	4	4	4	4	4	4	4	4	5	5	5	4	5	5	5	4	5	4	4	4	4	4	4	5	5	4	3	3	4	4	4	5	4	1	4
2018-2019	male	19	Universiteit Hasselt	bachelor medicine	2e bachelor	4	4	4	4					3	3	3				5	4	3				4	4	3				5	5			3				3	4	5				3	3	4	4
2018-2019	female	19	Universiteit Hasselt	bachelor medicine	2e bachelor	5	5	5	5	4	4	2	3	4	5	5	2	4	4	4	4	3	4	4	4	3	4	4	2	2	2	3	3	2	2	4	3	4	2	4	4	3	2	2	2	4	2	4	3
2018-2019	female	19	Universiteit Hasselt	bachelor medicine	2e bachelor	5	5	5	5	3	3	3	4	4	5	5	2	5	4	5	4	5	4	3	5	5	5	5	5	4	4	5	3	5	3	5	5	5	5	5	5	5	5	5	5	4	5	3	4
2018-2019	female	19	Universiteit Hasselt	bachelor medicine	2e bachelor	5	5	5	3	3	3	3	3	2	2	4	3	3	3	5	4	5				3	4	5				4	4			4	3			5	4	4				3	3	3	5
2018-2019	female	19	Universiteit Hasselt	bachelor medicine	2e bachelor	5	4	2	4					1	1	1				4	3	2				4	4	2				2	2			3	3			2	2	2				3	4	2	2
2018-2019	female	19	Universiteit Hasselt	bachelor medicine	2e bachelor	5	5	4	5					3	3	3				4	5	5				4	4	3				5	5			3	3			4	5	4				3	3	3	3
2018-2019	female	19	Universiteit Hasselt	bachelor medicine	2e bachelor	5	4	4	4					3	4	5				3	4	3				4	5	5				5	5			4	4			5	5	5				4	3	4	4
2018-2019	female	19	Universiteit Hasselt	bachelor medicine	2e bachelor	5	4	3	5					4	4	5				4	5	4				3	5	4				5	5			4	4			5	4	3				4	3	4	4
2018-2019	male	27	Universiteit Hasselt	bachelor medicine	3e bachelor	5	2	5	2	3	2	4	3	1	1	1	3	2	3	2	1	1	3	4	4	1	2	1	2	3	2	3	4	2	4	1	3	2	4	2	1	3	2	2	2	3	2	1	2
2018-2019	male	26	Universiteit Hasselt	bachelor medicine	3e bachelor	3	3	3	3	4	3	3	4	2	4	3	2	4	3	4	4	4	4	4	4	3	3	3	4	4	3	4	3	3	4	4	4	4	4	3	4	4	4	4	4	4	3	2	2
2018-2019	female	26	Universiteit Hasselt	bachelor medicine	3e bachelor	5	4	5	5	5	4	4	5	4	3	3	4	3	3	3	5	4	3	5	4	4	3	4	4	3	4	4	4	3	3	5	4	5	4	4	3	4	4	3	3	4	5	5	4
2018-2019	female	23	Universiteit Hasselt	bachelor medicine	3e bachelor	5	4	4	4	5	4	4	4	1	2	1	1	2	1	3	4	4	2	4	4	2	5	3	2	4	2	4	5	4	4	4	5	3	4	4	3	4	3	2	4	4	2	1	4
2018-2019	male	22	Universiteit Hasselt	bachelor medicine	3e bachelor	5	5	4	4	5	5	4	5	3	3	3	3	3	3	4	4	4	4	5	4	3	4	4	3	5	4	4	4	4	5	3	4	4	4	4	4	4	4	4	4	4	4	4	4
2018-2019	female	22	Universiteit Hasselt	bachelor medicine	3e bachelor	4	2	2	2	2	1	2	1	2	1	2	1	1	2	4	1	4	2	1	2	2	2	1	1	1	1	4	4	2	2	2	2	1	1	1	1	1	1	1	1	4	2	3	2
2018-2019	female	22	Universiteit Hasselt	bachelor medicine	3e bachelor	5	4	3	4	5	4	3	4	2	2	2	2	4	3	5	5	5	4	4	4	2	2	2	2	2	2	4	4	4	4	3	4	3	3	4	4	4	4	4	4	4	3	3	4
2018-2019	female	22	Universiteit Hasselt	bachelor medicine	3e bachelor	5	5	5	5	4	4	4	4	4	4	4	3	3	3	5	5	4	4	4	4	4	4	3	3	3	2	5	5	4	4	4	4	3	3	3	5	4	3		3	4	4	4	5
2018-2019	male	21	Universiteit Hasselt	bachelor medicine	3e bachelor	5	5	5	4	5	5	5	4	4	4	4	4	4	4	4	4	4	4	4	4	4	4	4	4	4	4	5	4	5	4	4	4	4	4	4	4	4	4	4	4	5	5	5	5
2018-2019	female	21	Universiteit Hasselt	bachelor medicine	3e bachelor	5	4	3	5	4	4	3	5	4	3	4	3	4	2	5	5	4	3	3	4	4	4	3	3	4	3	5	5	5	5	4	3	4	3	5	5	5	4	5	5	5	5	4	5
2018-2019	female	21	Universiteit Hasselt	bachelor medicine	3e bachelor	5	4	2	4	4	3	3	4	2	1	1	2	1	1	5	2	4	4	4	4	4	4	4	4	4	4	5	5	3	3	4	4	2	2	5	5	5	4	4	4	4	2	2	2
2018-2019	female	21	Universiteit Hasselt	bachelor medicine	3e bachelor	4	4	3	4	4	4	2	4	3	2	4	2	2	3	4	4	4	4	3	4	2	4	3	2	2	3	2	2	2	2	4	4	2	2	4	4	2	3	4	2	4	4	3	2
2018-2019	female	21	Universiteit Hasselt	bachelor medicine	3e bachelor	4	4	4	4	3	3	3	4	2	3	4	2	3	3	4	4	5	3	4	4	4	4	4	4	4	3	5	5	4	5	4	4	3	3	4	4	4	3	3	3	3	2	4	4
2018-2019	female	21	Universiteit Hasselt	bachelor medicine	3e bachelor	5	4	4	4	2	2	2	2	2	2	4	3	3	4	5	5	5	2	2	2	1	1	1	1	2	1	5	3	1	3	1	1	1	1	5	5	5	1	1	1	2	2	5	5
2018-2019	female	21	Universiteit Hasselt	bachelor medicine	3e bachelor	4	2	3	4	4	2	3	3	2	4	2	3	3	2	4	3	3	3	3	3	3	3	3	3	3	4	3	3	3	3	3	3	3	3	4	4	4	4	3	3	4	2	3	2
2018-2019	female	21	Universiteit Hasselt	bachelor medicine	3e bachelor	4	2	4	4	4	2	4	4	1	3	1	1	3	1	4	4	2	4	4	2	2	2	1	2	2	1	4	1	2	1	2	2	2	2	4	2	2	2	2	2	4	2	2	1
2018-2019	female	21	Universiteit Hasselt	bachelor medicine	3e bachelor	4	4	2	3	4	4	3	3	2	3	4	3	3	3	2	2	3	2	2	2	4	4	3	4	4	3	2	2	2	2	3	3	3	3	3	4	3	3	4	3	2	2	4	3
2018-2019	male	20	Universiteit Hasselt	bachelor medicine	3e bachelor	5	4	4	5	4	5	4	5	2	2	2	2	2	2	5	4	5	4	4	4	3	4	3	3	4	4	4	3	4	5	2	2	4	4	2	4	2	3	3	2	3	4	3	4
2018-2019	female	20	Universiteit Hasselt	bachelor medicine	3e bachelor	5	4	4	4	5	4	4	4	4	4	4	4	4	4	5	5	5	4	4	4	4	4	4	4	4	4	5	5	4	4	4	4	4	4	4	4	4	3	3	3	4	4	3	3
2018-2019	female	20	Universiteit Hasselt	bachelor medicine	3e bachelor	5	4	4	4	4	3	2	3	1	2	1	2	2	2	3	2	2	2	1	1	3	2	2	2	1	2	5	2	1	4	1	2	3	2	2	3	4	2	1	1	1	2	1	1
2018-2019	female	20	Universiteit Hasselt	bachelor medicine	3e bachelor	4	2	2	4	2	2	2	4	1	4	4	1	4	4	4	4	4	4	4	4	4	4	4	4	4	4	2	2	2	2	3	4	3	4	4	4	4	4	4	4	2	2	4	4
2018-2019	female	20	Universiteit Hasselt	bachelor medicine	3e bachelor	5	4	4	4	3	3	3	3	2	3	2	2	2	2	4	4	5	4	4	3	4	4	4	3	3	3	5	5	2	3	4	4	3	3	4	4	4	3	3	3	3	2	2	2
2018-2019	female	20	Universiteit Hasselt	bachelor medicine	3e bachelor	5	4	4	4	5	4	4	4	4	4	5	4	5	5	5	5	5	5	5	5	4	5	4	4	5	5	4	4	4	5	5	3	5	4	4	4	3	4	4	3	4	4	5	5
2018-2019	female	20	Universiteit Hasselt	bachelor medicine	3e bachelor	5	5	5	5	4	4	4	4	4	5	5	2	3	2	4	4	4	3	4	5	4	4	4	3	3	3	5	4	4	4	5	4	4	4	4	4	4	4	4	4	3	2	4	3
2018-2019	male	19	Universiteit Hasselt	bachelor medicine	3e bachelor	4	5	3	4	4	4	4	4	2	3	4	2	2	3	4	4	4	4	3	3	2	5	4	2	4	4	3	3	3	3	4	3	3	3	4	3	3	4	3	3	4	2	3	4
2017-2018	male	24	Universiteit Luik	master medicine	1e master	5	4	3	4	1	3	5	4	3	3	3	3	3	4	3	3	3	4	4	4	3	3	3	4	4	4	3	3	1	1	3	3	3	3	3	3	3	3	4	3	1	3	3	3
2017-2018	male	48	Universiteit Luik	master medicine	1e master	5	5	5	5	5	5	5	5	5	5	5	5	5	5	5	5	5	5	5	5	5	5	5	5	5	5	5	5	5	5	5	5	5	5	5	5	5	5	5	5	4	5	5	5
2017-2018	female	24	Universiteit Luik	master medicine	1e master	5	4	4	4	5	5	5	5	2	3	2	3	4	4	2	3	3	4	4	4	2	2	4	3	3	4	3	2	4	4	3	2	3	3	4	4	3	5	3	4	2	3	2	4
2017-2018	male	23	Universiteit Luik	master medicine	1e master	5	4	4	3	5	4	3	3	2	2	4	2	2	3	4	5	2	2	2	2	4	2	4	4	3	4	5	5	5	5	4	4	3	3	4	4	4	2	2	4	2	4	1	4
2017-2018	male	23	Universiteit Luik	master medicine	1e master	5	4	3	4	4	4	3	3	1	2	2	2	3	3	4	5	4	2	4	3	5	3	4	4	3	3	1	1	1	1	5	4	3	3	5	2	2	3	2	1	2	3	1	5
2017-2018	male	23	Universiteit Luik	master medicine	1e master	5	2	4	4	4	4	4	4	1	1	1	1	1	1	5	4	3	5	2	2	4	3	3	4	4	4	2	2	1	1	4	4	2	3	2	1	2	2	1	1	3	1	2	4
2017-2018	female	23	Universiteit Luik	master medicine	1e master	4	3	2	3	4	3	4	4	3	4	5	3	3	3	5	5	5	4	3	3	4	3	4	2	3	3	5	5	5	5	4	4	3	4	3	4	3	3	3	3	2	3	1	4
2017-2018	female	23	Universiteit Luik	master medicine	1e master	4	3	3	3	3	3	3	3	2	2	2	3	3	3	4	2	2	3	3	3	4	1	2	3	3	3	4	4	3	3	3	3	3	3	4	3	1	3	3	3	4	3	1	3
2017-2018	male	22	Universiteit Luik	master medicine	1e master	2	3	4	4	4	2	2	4	1	4	4	2	1	3	5	4	3	4	4	4	4	3	4	3	3	4	2	2	4	3	5	4	4	3	2	2	1	2	2	1	2	4	1	2
2017-2018	female	22	Universiteit Luik	master medicine	1e master	4	4	4	3	5	3	2	4	1	3	3	2	2	3	5	5	3	3	3	3	4	4	4	3	3	3	5	5	5	5	2	2	1	1	5	4	4	4	4	3	2	2	1	4
2017-2018	male	21	Universiteit Luik	master medicine	1e master	4	4	4	4	4	4	3	3	3	3	4	3	3	3	4	4	3	3	4	3	4	3	4	3	3	3	2	2	3	3	4	3	3	3	4	4	3	3	3	3	2	3	2	3
2017-2018	male	21	Universiteit Luik	master medicine	1e master	4	4	2	2	5	3	4	2	1	1	1	1	1	1	4	1	2	3	3	2	1	1	1	2	2	2	2	2	2	2	2	2	2	2	3	2	2	2	2	2	1	3	3	4
2017-2018	female	21	Universiteit Luik	master medicine	1e master	2	4	3	3	5	2	2	3	3	3	4	3	3	4	4	4	4	4	4	4	2	2	4	2	2	3	2	2	2	2	3	4	3	4	4	4	2	3	4	2	1	2	1	4
2017-2018	female	21	Universiteit Luik	master medicine	1e master	4	3	1	2	4	2	1	2	1	1	1	1	1	1	3	3	1	2	2	1	2	1	1	1	1	1	2	2	2	2	1	1	1	1	1	1	1	1	1	1	2	1	1	1
2017-2018	female	21	Universiteit Luik	master medicine	1e master	3	4	4	4	4	3	3	3	4	3	3	3	3	3	3	3	2	2	2	2	3	2	3	2	2	2	4	4	3	3	2	2	2	2	3	3	2	2	2	2	2	3	2	2
2017-2018	female	20	Universiteit Luik	master medicine	1e master	4	1	2	2	4	2	2	2	1	2	2	1	2	2	4	3	3	2	2	2	1	1	2	1	1	1	2	2	2	2	1	1	1	1	4	4	1	2	2	1	1	1	1	1
2017-2018	male	28	Universiteit Luik	master medicine	2e master	5	5	3	2	5	5	4	4	1	1	1	3	3	3	1	1	1	3	3	3	4	3	3	3	3	3	3	3	3	3	2	3	4	3	2	2	3	3	3	3	3	2	3	3
2017-2018	female	25	Universiteit Luik	master medicine	2e master	5	5	3	4	3	4	2	2	3	4	4	2	2	2	4	4	3	4	1	2	5	3	4	3	2	2	4	4	1	1	4	4	4	4	4	4	4	3	2	3	2	2	1	4
2017-2018	male	24	Universiteit Luik	master medicine	2e master	3	3	4	4	4	4	4	4	2	2	2	3	3	3	4	3	4	3	3	3	4	2	2	3	3	3	4	4	5	5	2	2	4	4	3	3	3	4	4	4	3	4	4	5
2017-2018	female	24	Universiteit Luik	master medicine	2e master	4	4	2	4	5	5	3	5	3	3	3	3	5	4	4	4	2	5	5	5	2	3	2	2	3	4	1	1	5	5	2	2	4	4	2	1	1	4	2	4	5	4	3	5
2017-2018	female	24	Universiteit Luik	master medicine	2e master	2	4	5	4	5	5	5	4	1	2	1	3	3	2	5	4	5	4	5	5	3	1	1	4	3	2	4	1	3	3	1	1	4	3	1	1	1	2	2	2	4	2	2	2
2017-2018	female	23	Universiteit Luik	master medicine	2e master	5	4	4	3	5	4	4	4	1	1	3	1	2	1	5	5	4	4	4	2	3	3	3	3	3	3	2	2	1	1	4	4	4	4	5	3	2	3	3	2	4	4	1	4
2017-2018	female	23	Universiteit Luik	master medicine	2e master	5	4	3	4	5	4	2	5	2	5	4	3	4	3	4	4	4	5	5	5	4	3	2	3	3	3	4	4	1	5	3	3	3	3	4	5	3	2	4	3	2	2	4	5
2017-2018	female	23	Universiteit Luik	master medicine	2e master	4	4	4	2	5	4	4	5	2	2	2	2	2	4	5	4	2	4	4	2	4	4	3	4	4	3	4	5	5	5	4	4	4	4	2	2	4	4	2	2	2	3	3	4
2017-2018	female	23	Universiteit Luik	master medicine	2e master	5	4	4	4	5	3	3	4	1	3	2	3	4	4	5	5	2	4	4	3	4	2	4	4	2	4	3	2	4	2	4	4	4	4	4	4	2	4	4	2
2017-2018	male	22	Universiteit Luik	master medicine	2e master	4	3	3	4	3	4	3	4	2	4	3	2	4	2	4	4	3	4	4	3	3	3	4	3	3	3	5	5	5	5	4	3	3	3	4	3	3	3	3	3	2	4	4	3
2017-2018	female	22	Universiteit Luik	master medicine	2e master	5	5	4	4	5	4	4	4	3	4	3	4	4	4	4	4	4	4	4	4	4	4	4	4	4	4	3	3	2	2	4	4	3	3	4	4	4	4	4	3	3	4	3	4
2017-2018	female	22	Universiteit Luik	master medicine	2e master	1	2	2	2	4	2	2	2	1	1	1	1	1	1	2	2	2	3	2	2	4	3	4	4	3	3	1	1	4	4	2	2	3	3	3	1	1	4	1	2	2	4	1	4
2017-2018	female	22	Universiteit Luik	master medicine	2e master	5	4	3	3	4	4	2	2	2	4	4	3	3	3	5	5	5	4	5	5	3	2	4	3	3	4	2	2	1	1	3	3	4	4	5	3	2	5	4	1	1	3	5	5
2017-2018	female	22	Universiteit Luik	master medicine	2e master	5	4	4	5	4	3	3	3	2	2	3	3	3	3	5	5	5	4	2	3	4	4	4	3	3	3	5	5	5	5	5	5	5	5	5	5	5	4	4	4	2	2	1	3
2017-2018	female	22	Universiteit Luik	master medicine	2e master	5	4	2	3	5	3	2	2	4	4	4	2	3	3	4	4	4	3	3	3	3	3	3	2	2	2	5	5	4	4	3	3	2	2	4	4	3	4	4	3	2	3	2	2
2017-2018	male	32	Universiteit Luik	master medicine	3e master	5	4	2	1	5	4	4	4	1	1	1	2	2	2	3	4	2	5	4	5	1	1	1	2	1	2	2	1	1	1	1	1	2	2	2	2	1	2	4	1	2	2	3	2
2017-2018	female	31	Universiteit Luik	master medicine	3e master	5	4	4	4	4	4	4	4	3	3	4	3	3	3	3	3	3	3	3	3	4	4	3	4	4	3	3	3	3	3	3	3	3	3	3	3	3	3	3	3	3	3	4	3
2017-2018	female	27	Universiteit Luik	master medicine	3e master	5	5	5	5	5	4	5	5	1	1	1	5	4	1	2	1	1	4	2	2	1	1	1	2	2	2	1	1	2	2	1	1	1	1	1	1	1	2	2	2	4	2	4	2
2017-2018	male	26	Universiteit Luik	master medicine	3e master	5	4	4	4	5	4	4	4	1	1	1	3	3	3	3	3	3	3	4	3	3	3	3	3	3	3	3	3	3	4	3	3	3	3	4	3	3	4	3	3	3	3	5	4
2017-2018	female	26	Universiteit Luik	master medicine	3e master	2	2	2	2	5	4	2	4	1	1	1	3	4	4	4	2	3	4	4	4	4	4	4	4	4	4	2	2	4	4	3	2	4	4	4	2	2	4	4	4	1	2	2	4
2017-2018	female	26	Universiteit Luik	master medicine	3e master	5	4	4	4	5	3	2	3	2	2	2	2	2	2	3	3	3	3	3	3	4	2	3	3	2	3	2	2	2	2	3	2	3	2	3	2	2	3	2	2	3	2	3	2
2017-2018	female	26	Universiteit Luik	master medicine	3e master	5	4	3	4	2	4	2	4	3	3	3	3	4	4	5	4	3	2	2	4	3	3	4	3	3	4	4	4	5	5	4	3	4	3	4	3	4	4	3	4	2	3	2	4
2017-2018	male	25	Universiteit Luik	master medicine	3e master	2	4	4	2	5	5	4	4	1	1	1	3	4	3	4	4	4	4	4	4	2	1	3	3	1	2	4	4	5	4	2	2	4	4	4	3	1	4	4	3	4	3	3	3
2017-2018	male	25	Universiteit Luik	master medicine	3e master	4	4	3	3	5	5	3	4	2	2	2	2	4	4	3	4	2	4	4	3	3	3	3	3	3	4	4	3	5	4	3	3	3	4	3	4	3	4	5	3	2	2	3	4
2017-2018	female	25	Universiteit Luik	master medicine	3e master	5	2	4	3	4	3	4	3	1	1	1	1	1	1	3	1	1	1	1	1	1	1	1	1	1	1	1	1	1	1	1	1	1	1	1	1	1	1	1	1	3	3	3	3
2017-2018	female	25	Universiteit Luik	master medicine	3e master	2	4	2	3	5	4	4	3	1	1	1	4	4	4	4	3	2	5	4	4	2	1	2	4	4	4	1	1	1	1	1	1	1	1	3	1	1	2	1	1	2	2	5	2
2017-2018	female	25	Universiteit Luik	master medicine	3e master	4	4	5	4	5	4	3	2	1	1	1	1	1	1	2	3	1	3	4	3	1	1	2	2	2	2	2	2	2	2	2	1	2	2	4	2	3	4	4	3	4	3	4	4
2017-2018	male	24	Universiteit Luik	master medicine	3e master	4	4	2	2	5	4	5	4	2	1	1	5	5	5	3	3	2	4	4	4	3	3	3	3	3	3	1	1	5	5	2	2	5	5	2	4	3	4	4	4	3	3	4	4
2017-2018	female	24	Universiteit Luik	master medicine	3e master	5	5	4	4	5	5	4	4	4	4	3	4	4	3	4	3	3	4	4	4	4	4	3	3	4	3	4	5	4	5	4	3	4	4	4	4	4	4	4	4	4	4	4	5
2017-2018	female	23	Universiteit Luik	master medicine	3e master	4	4	2	2	5	4	4	5	2	2	2	4	4	4	2	2	2	5	5	5	2	2	2	4	4	4	2	2	5	4	2	2	4	4	2	2	2	4	4	3	4	3	3	4
2017-2018	female	23	Universiteit Luik	master medicine	3e master	4	4	3	4	5	4	3	4	2	2	4	4	4	4	2	4	2	4	4	4	5	4	5	5	4	5	4	4	5	5	4	4	4	4	4	4	3	4	2	4	4	4	4	4
2017-2018	female	20	Universiteit Luik	bachelor medicine	1e bachelor	5	4	4	4	2	1	3	2	4	5	5	3	2	1	4	5	5	2	1	2	4	4	5	3	2	3	5	5	2	2	4	5	3	3	4	4	4	4	2	3	2	4	3	4
2017-2018	female	19	Universiteit Luik	bachelor medicine	1e bachelor	1	1	1	1	1	1	1	1	4	4	4	1	1	1	4	4	4	1	1	1	1	1	1	1	1	1	3	3	1	1	1	1	1	1	1	1	1	1	1	1
2017-2018	male	18	Universiteit Luik	bachelor medicine	1e bachelor	4	3	5	4	3	3	3	3	2	5	5	3	3	3	5	4	5	3	3	3	3	2	2	3	3	3	4	2	3	3	2	3	3	3	4	4	3	3	3	3	1	3	1	3
2017-2018	female	18	Universiteit Luik	bachelor medicine	1e bachelor	5	4	5	4	3	3	3	3	4	5	5	3	3	3	5	5	5	3	3	3	3	3	5	3	3	3	5	5	3	3	3	3	3	3	4	5	5	3	3	3	3	3	3	4
2017-2018	female	18	Universiteit Luik	bachelor medicine	1e bachelor	4	4	3	4	4	4	3	4	3	3	3	3	3	3	5	4	4	4	4	4	3	4	4	4	3	3	4	4	4	4	4	4	4	4	4	4	3	3	4	3	3	3	3	4
2017-2018	female	33	Universiteit Luik	bachelor medicine	2e bachelor	4	4	4	4	5	5	5	5	5	5	5	5	5	5	4	4	4	5	5	5	5	4	5	5	5	5	5	5	5	5	5	5	5	5	5	5	5	5	5	5	2	4	2	3
2017-2018	female	20	Universiteit Luik	bachelor medicine	2e bachelor	5	5	4	4	2	2	3	3	1	1	1	1	1	1	5	5	5	1	1	1	4	3	4	1	1	1	5	5	1	1	5	5	1	1	5	5	5	1	1	1	1	2	3	5
2017-2018	female	29	Universiteit Luik	bachelor medicine	3e bachelor	4	4	4	3	1	4	3	2	2	3	3	2	3	3	4	4	3	3	3	3	3	3	4	3	3	3	5	5	3	3	3	3	3	3	3	4	4	3	3	3	4	3	2	5
2017-2018	female	26	Universiteit Luik	bachelor medicine	3e bachelor	4	4	3	3	4	4	3	3	2	2	2	3	4	3	3	3	2	4	4	3	2	2	3	3	3	3	4	2	4	3	3	2	4	4	4	4	2	4	4	3	3	3	4	4
2017-2018	male	23	Universiteit Luik	bachelor medicine	3e bachelor	5	4	2	4	5	4	3	4	1	2	2	2	2	3	4	4	2	2	3	2	2	2	2	3	2	2	4	1	4	1	3	3	2	3	4	4	2	3	3	2	2	2	2	4
2017-2018	male	23	Universiteit Luik	bachelor medicine	3e bachelor	5	4	2	4	5	4	4	4	2	2	2	3	4	4	4	2	4	4	4	4	4	2	4	4	2	4	2	2	3	3	4	4	4	4	2	2	2	4	4	4	3	4	2	4
2017-2018	female	23	Universiteit Luik	bachelor medicine	3e bachelor	4	4	2	4	4	4	1	4	3	4	3	3	4	2	4	4	2	2	3	2	3	3	3	3	3	3	5	5	4	4	4	4	4	4	5	5	3	4	4	3	2	4	2	4
2017-2018	male	21	Universiteit Luik	bachelor medicine	3e bachelor	2	4	3	4	4	4	3	4	2	3	4	3	3	4	4	4	5	4	4	4	2	3	4	2	3	5	5	5	5	5	3	3	3	3	5	4	5	4	5	4	1	2	1	5
2017-2018	male	21	Universiteit Luik	bachelor medicine	3e bachelor	5	5	5	5	4	4	4	4	5	5	5	4	3	5	5	5	5	5	5	5	5	5	5	4	4	4	5	5	5	5	5	5	3	3	5	5	5	5	5	5	5	5	5	5
2017-2018	female	21	Universiteit Luik	bachelor medicine	3e bachelor	4	4	2	2	2	2	3	3	3	2	2	3	4	2	3	3	3	2	2	2	4	4	3	4	4	4	1	1	1	1	4	3	4	3	5	3	2	4	2	3	3	3	2	5
2017-2018	female	21	Universiteit Luik	bachelor medicine	3e bachelor	4	3	4	4	5	4	5	4	1	1	1	3	2	1	4	4	3	5	4	3	4	2	2	4	1	1	2	2	2	2	2	2	3	3	4	2	2	3	3	3	3	3	1	5
2017-2018	female	21	Universiteit Luik	bachelor medicine	3e bachelor	4	5	5	3	5	5	4	3	3	3	3	3	4	2	5	4	4	3	3	3	2	2	3	3	3	3	4	4	4	4	4	5	4	4	3	3	3	4	2	3	2	3	1	3
2017-2018	male	20	Universiteit Luik	bachelor medicine	3e bachelor	5	5	4	3	4	4	4	3	2	3	5	3	3	4	5	4	5	5	4	4	4	3	4	4	3	4	3	4	3	4	4	4	4	4	5	4	3	4	4	3	4	3	2	5
2017-2018	male	20	Universiteit Luik	bachelor medicine	3e bachelor	4	4	4	4	5	4	5	5	3	3	4	5	5	5	3	3	4	5	5	5	4	3	3	4	4	4	4	5	5	5	3	3	3	4	4	4	3	4	4	4	4	4	2	3
2017-2018	male	20	Universiteit Luik	bachelor medicine	3e bachelor	5	4	3	3	5	4	3	3	2	2	2	3	3	3	4	4	3	4	4	3	2	2	2	3	3	3	3	3	3	3	4	4	3	3	3	3	4	3	3	3	2	3	3	3
2017-2018	female	20	Universiteit Luik	bachelor medicine	3e bachelor	5	3	1	4	4	4	3	2	1	4	4	3	2	2	5	5	2	4	4	3	4	4	4	5	4	4	1	1	4	4	5	4	4	4	5	5	2	3	2	3	3	4	4	3
2017-2018	female	20	Universiteit Luik	bachelor medicine	3e bachelor	4	4	2	2	4	3	2	3	1	4	3	4	4	4	5	5	2	4	4	3	2	4	4	1	3	3	2	4	3	3	3	3	3	3	4	5	4	3	3	4	2	4	3	4
2017-2018	female	19	Universiteit Luik	bachelor medicine	3e bachelor	5	3	2	3	4	3	1	3	2	4	3	2	2	3	4	4	3	3	3	2	3	3	2	2	3	1	5	4	4	4	4	3	3	3	4	5	3	4	4	3	4	4	2	4
2017-2018	female	18	Universiteit Luik	bachelor medicine	1e bachelor	3	1	1	1	1	1	1	1	1	3	1	1	1	1	3	3	3	1	1	1	3	3	3	1	1	1	3	3	1	1	3	1	1	1	3	3	3	1	1	1	3	3	1	2
2017-2018	female	22	Universiteit Luik	master medicine	3e master	2	3	1	3	4	4	5	4	1	3	4	3	4	5	5	5	5	5	5	5	2	1	3	3	2	3	1	2	4	3	3	3	4	4	1	1	1	3	2	4	2	4	4	2
2018-2019	female	27	Universiteit Luik	master medicine	1e master	4	3	3	4	4	2	3	3	2	2	4	2	2	2	4	4	3	4	3	3	4	2	2	4	3	3	2	2	2	2	4	4	4	3	4	3	2	4	3	3	3	4	2	4
2018-2019	female	24	Universiteit Luik	master medicine	1e master	5	5	5	5	4	4	4	4	1	1	1	2	2	2	1	1	4	2	2	5	4	1	2	2	2	2	2	2	2	2	5	4	4	4	5	4	2	4	4	2	2	4	2	4
2018-2019	female	22	Universiteit Luik	master medicine	1e master	5	3	2	3	2	2	2	2	2	2	2	2	2	2	4	4	2	4	3	3	4	2	2	3	2	2	1	1	3	3	2	2	3	3	2	2	2		2	2	3	3	1	3
2018-2019	female	22	Universiteit Luik	master medicine	1e master	4	2	1	3	4	2	1	2	1	1	1	2	3	3	4	3	4	4	3	2	3	1	2				2	2	1	1	4	4	2	2
2018-2019	male	21	Universiteit Luik	master medicine	1e master	4	4	4	4	4	4	4	4	2	2	2	4	3	3	4	4	3	3	3	3	2	2	4	4	4	4	2	4	3	4	2	2	2	2	2	2	2	2	2	2	2	3	3	4
2018-2019	female	21	Universiteit Luik	master medicine	1e master	4	4	4	4	2	2	3	3	3	4	4	4	4	2	5	4	5	4	4	3	5	3	5	3	3	3	2	3	4	4	4	5	3	3	3	3	4	3	4	3	2	3	1	4
2018-2019	male	37	Universiteit Luik	master medicine	2e master	2	2	2	2	5	4	2	3	1	1	1	2	2	2	4	4	1	4	4	3	3	3	3	3	3	3	1	1	1	2	1	1	1	3	1	3	1	3	4	1	4	4	3	1
2018-2019	female	25	Universiteit Luik	master medicine	2e master	5	2	2	2	5	2	2	2	1	1	1	1	1	1	1	1	1	1	1	1	4	2	1	4	2	2	4	5	5	5	2	4	4	4	3	2	3	3	5	4	2	4	1	4
2018-2019	male	24	Universiteit Luik	master medicine	2e master	5	5	5	5	4	5	5	4	3	3	3	2	2	2	5	5	4	5	5	4	4	3	4	4	4	4	4	4	3	3	4	5	4	4	5	5	4	3	4	4	5	4	1	2
2018-2019	female	24	Universiteit Luik	master medicine	2e master	4	3	2	4	5	3	2	4	1	2	2	1	2	2	3	3	2	3	3	2	2	2	2	2	2	3	4	4	4	4	2	2	3	3	3	2	2	4	2	2	4	3	2	3
2018-2019	female	24	Universiteit Luik	master medicine	2e master	4	5	5	4	4	3	3	3	2	4	2	3	4	4	5	5	5	4	4	4	5	5	5	4	3	4	3	3	5	5	4	4	5	5	4	4	3	5	5	3	3	4	2	3
2018-2019	male	23	Universiteit Luik	master medicine	2e master	3	4	2	3	5	4	3	4	3	3	4	4	2	4	4	4	3	4	3	4	4	4	4	3	3	4	3	4	1	2	4	4	4	4	4	5	3	4	4	2	2	4	2	4
2018-2019	female	23	Universiteit Luik	master medicine	2e master	4	4	4	4	4	4	4	4	2	2	2	4	4	3	2	2	2	4	4	4	4	2	2	3	3	3	1	1	3	3	2	2	2	2	2	2	2	4	3	3	2	2	3	1
2018-2019	female	23	Universiteit Luik	master medicine	2e master	4	4	4	3	5	4	5	4	3	3	3	4	4	4	3	3	4	5	5	5	2	2	2	4	4	4	4	4	3	3	3	3	4	4	3	3	3	4	4	4	2	2	3	2
2018-2019	female	23	Universiteit Luik	master medicine	2e master	4	4	3	4	4	3	2	3	2	4	5	2	4	4	5	5	5	4	4	4	4	3	4	4	3	2	2	2	2	2	4	4	4	4	4	4	4	4	4	3	2	3	2	4
2018-2019	female	23	Universiteit Luik	master medicine	2e master	5	4	4	4	5	4	4	4	3	4	4	3	4	4	4	4	4	4	4	4	4	3	4	4	4	3	5	4	4	4	4	4	4	4	4	3	3	4	4	3	4	4	3	3
2018-2019	male	22	Universiteit Luik	master medicine	2e master	4	2	2	2	5	3	4	3	1	1	1	2	3	1	1	3	3	5	5	5	1	1	1	3	3	4	3	2	2	3	1	1	3	3	1	1	1	4	1	1	2	3	1	5
2018-2019	female	22	Universiteit Luik	master medicine	2e master	3	4	1	1	5	4	4	4	1	1	1	1	1	1	1	1	1	5	5	4	2	2	2	3	3	3	4	4	5	5	1	1	4	4	1	1	1	4	4	4	4	3	4	4
2018-2019	female	22	Universiteit Luik	master medicine	2e master	2	4	4	3	3	2	2	2	1	2	1	1	2	2	2	2	2	2	2	2	2	2	2	2	2	2	2	2	3	3	2	2	2	2	2	2	2	2	3	2	2	2	4	2
2018-2019	female	22	Universiteit Luik	master medicine	2e master	5	4	3	3	5	4	4	3	2	2	2	2	2	2	4	4	3	5	5	4	4	3	4	4	3	4	3	3	5	5	2	2	2	2	4	3	3	4	4	3	4	4	4	5
2018-2019	female	28	Universiteit Luik	master medicine	3e master	2	4	1	2	3	2	3	4	1	3	1	4	4	4	4	1	1	5	4	4	2	1	3	5	2	4	2	1	5	4	2	2	3	4	1	2	1	3	4	3	2	1	4	5
2018-2019	female	28	Universiteit Luik	master medicine	3e master	5	3	1	4	4	4	3	2	1	1	1	1	4	3	4	3	3	4	4	2	2	2	3	2	2	3	2	1	2	1	3	4	3	4	4	4	1	4	4	1	1	1	1	4
2018-2019	female	26	Universiteit Luik	master medicine	3e master	4	4	3	4	5	5	4	5	2	2	2	4	3	5	3	4	3	4	5	4	3	3	3	4	3	4	3	3	5	4	3	2	4	3	4	3	3	4	3	3	4	4	5	4
2018-2019	female	26	Universiteit Luik	master medicine	3e master	4	5	3	3	5	4	2	3	1	1	1	1	1	1	5	5	5	1	1	1	5	4	4	2	3	4	4	4	1	1	5	4	4	4	4	2	4	4	4	2	3	2	2	4
2018-2019	female	25	Universiteit Luik	master medicine	3e master	5	5	5	3	5	5	5	3	2	3	4	3	3	4	4	4	4	4	2	2	4	1	4	4	1	4	5	5	5	5	4	3	4	3	5	5	4	5	5	4	3	4	4	4
2018-2019	female	24	Universiteit Luik	master medicine	3e master	3	2	2	2	5	4	4	5	1	4	3	4	5	5	4	3	4	5	5	5	3	2	3	4	4	4	4	3	5	5	2	2	4	4	2	3	2	4	5	5	3	2	3	4
2018-2019	female	24	Universiteit Luik	master medicine	3e master	1	2	5	4	5	4	5	4	1	1	1	2	2	2	4	4	4	4	4	4	2	1	4	2	2	4	1	1	2	2	1	1	2	2
2018-2019	female	24	Universiteit Luik	master medicine	3e master	3	2	4	4	4	4	4	4	3	4	4	4	5	4	5	5	5	5	4	4	3	2	1	3	2	1	1	1	5	5	2	2	2	2
2018-2019	female	28	Universiteit Luik	master medicine	3e master	5	5	4	4	5	5	5	4	2	3	3	4	3	2	4	5	4	5	5	4	3	4	2	4	4	4	1	1	1	1	3	2	4	4	3	2	2	3	4	2	2	2	4	4
[truncated: 8 more columns]
